# Supplementary material for: Many Different LINE-1 Retroelements Are Activated in Bladder Cancer
Source: Int J Mol Sci. 2020 Dec 11;21(24):9433. doi: 10.3390/ijms21249433 (PMC7763009; doi:10.3390/ijms21249433)
Supplement: Supplementary file 1 [file ijms-21-09433-s001.zip]

Archive with 4 entries (4 files):
- S1Dataset_NanoporeReads_allgenes.xlsx
- S2Dataset_DiffNanoporevsRNASeqtotal.xlsx
- Supplementary Figure S1-S3.docx
- Supplementary Tables 1-3.docx
