# Supplementary material for: Many Different LINE-1 Retroelements Are Activated in Bladder Cancer
Source: Int J Mol Sci. 2020 Dec 11;21(24):9433. doi: 10.3390/ijms21249433 (PMC7763009; doi:10.3390/ijms21249433)
Supplement: Supplementary file 1 [file ijms-21-09433-s001.zip › S1Dataset_NanoporeReads_allgenes.xlsx]

## Sheet: 8Vm_10Vm_Grch38_HtSeq_count
ENSEMBL ID	read count	ENSEMBL ID	length [bp]	Read per KB	TPKM	ENSEMBL ID	Gene Name	Per Million Scaling factor
ENSG00000198712	1542529	ENSG00000198712	684	2.25516e+06	109667	ENSG00000198712	MT-CO2	20.5637
ENSG00000198938	722124	ENSG00000198938	784	921077	44791.4	ENSG00000198938	MT-CO3
ENSG00000198886	1036453	ENSG00000198886	1378	752143	36576.2	ENSG00000198886	MT-ND4
ENSG00000198804	1113077	ENSG00000198804	1542	721840	35102.6	ENSG00000198804	MT-CO1
ENSG00000198899	421871	ENSG00000198899	681	619488	30125.3	ENSG00000198899	MT-ATP6
ENSG00000212907	102605	ENSG00000212907	297	345471	16800	ENSG00000212907	MT-ND4L
ENSG00000228253	65502	ENSG00000228253	207	316435	15388	ENSG00000228253	MT-ATP8
ENSG00000198727	341178	ENSG00000198727	1141	299017	14541	ENSG00000198727	MT-CYB
ENSG00000198840	103026	ENSG00000198840	346	297763	14480	ENSG00000198840	MT-ND3
ENSG00000210082	379594	ENSG00000210082	1559	243486	11840.5	ENSG00000210082	MT-RNR2
ENSG00000198763	235820	ENSG00000198763	1042	226315	11005.5	ENSG00000198763	MT-ND2
ENSG00000087086	194187	ENSG00000087086	878	221170	10755.3	ENSG00000087086	FTL
ENSG00000198888	205275	ENSG00000198888	956	214723	10441.8	ENSG00000198888	MT-ND1
ENSG00000034510	95842	ENSG00000034510	496	193230	9396.64	ENSG00000034510	TMSB10
ENSG00000198786	344371	ENSG00000198786	1812	190050	9242.02	ENSG00000198786	MT-ND5
ENSG00000198695	99109	ENSG00000198695	525	188779	9180.2	ENSG00000198695	MT-ND6
ENSG00000161016	406259	ENSG00000161016	2159	188170	9150.58	ENSG00000161016	RPL8
ENSG00000140988	343263	ENSG00000140988	2413	142256	6917.8	ENSG00000140988	RPS2
ENSG00000084207	227827	ENSG00000084207	1911	119219	5797.53	ENSG00000084207	GSTP1
ENSG00000210196	7805	ENSG00000210196	68	114779	5581.65	ENSG00000210196	MT-TP
ENSG00000175793	148883	ENSG00000175793	1320	112790	5484.91	ENSG00000175793	SFN
ENSG00000142534	134141	ENSG00000142534	1390	96504.3	4692.94	ENSG00000142534	RPS11
ENSG00000075624	336692	ENSG00000075624	3519	95678.3	4652.77	ENSG00000075624	ACTB
ENSG00000184009	281797	ENSG00000184009	2993	94152	4578.55	ENSG00000184009	ACTG1
ENSG00000248527	63020	ENSG00000248527	681	92540.4	4500.18	ENSG00000248527	MTATP6P1
ENSG00000211459	82737	ENSG00000211459	954	86726.4	4217.45	ENSG00000211459	MT-RNR1
ENSG00000126432	72885	ENSG00000126432	893	81618.1	3969.04	ENSG00000126432	PRDX5
ENSG00000148303	180983	ENSG00000148303	2242	80723.9	3925.55	ENSG00000148303	RPL7A
ENSG00000171345	184635	ENSG00000171345	2336	79039	3843.61	ENSG00000171345	KRT19
ENSG00000142541	186823	ENSG00000142541	2369	78861.5	3834.99	ENSG00000142541	RPL13A
ENSG00000136942	111294	ENSG00000136942	1535	72504.2	3525.83	ENSG00000136942	RPL35
ENSG00000111640	209892	ENSG00000111640	2981	70409.9	3423.99	ENSG00000111640	GAPDH
ENSG00000089157	276297	ENSG00000089157	4001	69057	3358.2	ENSG00000089157	RPLP0
ENSG00000163191	46382	ENSG00000163191	680	68208.8	3316.95	ENSG00000163191	S100A11
ENSG00000167658	273383	ENSG00000167658	4027	67887.5	3301.33	ENSG00000167658	EEF2
ENSG00000137309	155090	ENSG00000137309	2327	66648	3241.05	ENSG00000137309	HMGA1
ENSG00000177954	68901	ENSG00000177954	1035	66571	3237.31	ENSG00000177954	RPS27
ENSG00000125148	75245	ENSG00000125148	1299	57925.3	2816.87	ENSG00000125148	MT2A
ENSG00000112306	44329	ENSG00000112306	767	57795.3	2810.55	ENSG00000112306	RPS12
ENSG00000197958	139492	ENSG00000197958	2452	56889.1	2766.48	ENSG00000197958	RPL12
ENSG00000103257	248196	ENSG00000103257	4745	52306.8	2543.65	ENSG00000103257	SLC7A5
ENSG00000231500	96417	ENSG00000231500	1898	50799.3	2470.34	ENSG00000231500	RPS18
ENSG00000100097	55707	ENSG00000100097	1099	50688.8	2464.96	ENSG00000100097	LGALS1
ENSG00000108298	88459	ENSG00000108298	1761	50232.3	2442.76	ENSG00000108298	RPL19
ENSG00000156508	296946	ENSG00000156508	5948	49923.7	2427.76	ENSG00000156508	EEF1A1
ENSG00000167996	100142	ENSG00000167996	2030	49331	2398.94	ENSG00000167996	FTH1
ENSG00000176340	24374	ENSG00000176340	507	48075	2337.85	ENSG00000176340	COX8A
ENSG00000196754	69102	ENSG00000196754	1567	44098.3	2144.47	ENSG00000196754	S100A2
ENSG00000137818	137661	ENSG00000137818	3271	42085.3	2046.58	ENSG00000137818	RPLP1
ENSG00000229117	45234	ENSG00000229117	1088	41575.4	2021.78	ENSG00000229117	RPL41
ENSG00000188229	80683	ENSG00000188229	2111	38220.3	1858.63	ENSG00000188229	TUBB4B
ENSG00000184292	88110	ENSG00000184292	2351	37477.7	1822.51	ENSG00000184292	TACSTD2
ENSG00000105193	96625	ENSG00000105193	2603	37120.6	1805.15	ENSG00000105193	RPS16
ENSG00000135480	146490	ENSG00000135480	4093	35790.4	1740.46	ENSG00000135480	KRT7
ENSG00000167526	215040	ENSG00000167526	6172	34841.2	1694.31	ENSG00000167526	RPL13
ENSG00000149273	199313	ENSG00000149273	5894	33816.3	1644.46	ENSG00000149273	RPS3
ENSG00000167468	66766	ENSG00000167468	2019	33068.8	1608.12	ENSG00000167468	GPX4
ENSG00000111669	87681	ENSG00000111669	2700	32474.4	1579.21	ENSG00000111669	TPI1
ENSG00000168028	127787	ENSG00000168028	3936	32466.2	1578.81	ENSG00000168028	RPSA
ENSG00000175592	59631	ENSG00000175592	1887	31601	1536.73	ENSG00000175592	FOSL1
ENSG00000162244	63850	ENSG00000162244	2058	31025.3	1508.74	ENSG00000162244	RPL29
ENSG00000067225	258866	ENSG00000067225	8571	30202.5	1468.73	ENSG00000067225	PKM
ENSG00000173457	49608	ENSG00000173457	1655	29974.6	1457.65	ENSG00000173457	PPP1R14B
ENSG00000197956	28864	ENSG00000197956	971	29726.1	1445.56	ENSG00000197956	S100A6
ENSG00000074800	155626	ENSG00000074800	5276	29497	1434.42	ENSG00000074800	ENO1
ENSG00000158710	72519	ENSG00000158710	2487	29159.2	1417.99	ENSG00000158710	TAGLN2
ENSG00000108602	112438	ENSG00000108602	3918	28697.8	1395.56	ENSG00000108602	ALDH3A1
ENSG00000110955	65653	ENSG00000110955	2322	28274.3	1374.96	ENSG00000110955	ATP5F1B
ENSG00000169710	263964	ENSG00000169710	9364	28189.2	1370.82	ENSG00000169710	FASN
ENSG00000177600	55049	ENSG00000177600	1955	28158.1	1369.31	ENSG00000177600	RPLP2
ENSG00000131469	56976	ENSG00000131469	2026	28122.4	1367.57	ENSG00000131469	RPL27
ENSG00000105640	99021	ENSG00000105640	3527	28075.1	1365.28	ENSG00000105640	RPL18A
ENSG00000108518	55657	ENSG00000108518	1987	28010.6	1362.14	ENSG00000108518	PFN1
ENSG00000171858	27636	ENSG00000171858	1023	27014.7	1313.71	ENSG00000171858	RPS21
ENSG00000083845	97523	ENSG00000083845	3617	26962.4	1311.16	ENSG00000083845	RPS5
ENSG00000115268	55204	ENSG00000115268	2137	25832.5	1256.22	ENSG00000115268	RPS15
ENSG00000100316	123558	ENSG00000100316	4787	25811.2	1255.18	ENSG00000100316	RPL3
ENSG00000147403	122403	ENSG00000147403	4825	25368.5	1233.65	ENSG00000147403	RPL10
ENSG00000063177	103952	ENSG00000063177	4209	24697.6	1201.03	ENSG00000063177	RPL18
ENSG00000198755	36925	ENSG00000198755	1501	24600.3	1196.29	ENSG00000198755	RPL10A
ENSG00000142910	127963	ENSG00000142910	5281	24230.8	1178.33	ENSG00000142910	TINAGL1
ENSG00000173113	39096	ENSG00000173113	1625	24059.1	1169.98	ENSG00000173113	TRMT112
ENSG00000111057	76995	ENSG00000111057	3218	23926.4	1163.52	ENSG00000111057	KRT18
ENSG00000159335	34840	ENSG00000159335	1475	23620.3	1148.64	ENSG00000159335	PTMS
ENSG00000196262	104339	ENSG00000196262	4432	23542.2	1144.84	ENSG00000196262	PPIA
ENSG00000172757	135122	ENSG00000172757	5863	23046.6	1120.74	ENSG00000172757	CFL1
ENSG00000171223	41302	ENSG00000171223	1820	22693.4	1103.57	ENSG00000171223	JUNB
ENSG00000137154	60734	ENSG00000137154	2714	22378	1088.23	ENSG00000137154	RPS6
ENSG00000075618	82390	ENSG00000075618	3692	22315.8	1085.2	ENSG00000075618	FSCN1
ENSG00000065978	43037	ENSG00000065978	1930	22299	1084.38	ENSG00000065978	YBX1
ENSG00000008988	66900	ENSG00000008988	3002	22285.1	1083.71	ENSG00000008988	RPS20
ENSG00000096384	66077	ENSG00000096384	2980	22173.5	1078.28	ENSG00000096384	HSP90AB1
ENSG00000173267	27266	ENSG00000173267	1247	21865.3	1063.29	ENSG00000173267	SNCG
ENSG00000099194	117226	ENSG00000099194	5362	21862.4	1063.15	ENSG00000099194	SCD
ENSG00000169100	46474	ENSG00000169100	2164	21476	1044.36	ENSG00000169100	SLC25A6
ENSG00000240342	18738	ENSG00000240342	879	21317.4	1036.65	ENSG00000240342	RPS2P5
ENSG00000198034	63280	ENSG00000198034	2982	21220.7	1031.95	ENSG00000198034	RPS4X
ENSG00000175550	36711	ENSG00000175550	1737	21134.7	1027.77	ENSG00000175550	DRAP1
ENSG00000175602	30717	ENSG00000175602	1524	20155.5	980.149	ENSG00000175602	CCDC85B
ENSG00000205542	34254	ENSG00000205542	1705	20090.3	976.979	ENSG00000205542	TMSB4X
ENSG00000132470	135540	ENSG00000132470	6761	20047.3	974.889	ENSG00000132470	ITGB4
ENSG00000130255	44663	ENSG00000130255	2272	19658	955.956	ENSG00000130255	RPL36
ENSG00000204628	117558	ENSG00000204628	5990	19625.7	954.385	ENSG00000204628	RACK1
ENSG00000142676	51996	ENSG00000142676	2659	19554.7	950.933	ENSG00000142676	RPL11
ENSG00000105372	74067	ENSG00000105372	3799	19496.4	948.1	ENSG00000105372	RPS19
ENSG00000106153	21745	ENSG00000106153	1132	19209.4	934.139	ENSG00000106153	CHCHD2
ENSG00000170889	82101	ENSG00000170889	4371	18783.1	913.411	ENSG00000170889	RPS9
ENSG00000101444	73018	ENSG00000101444	3894	18751.4	911.869	ENSG00000101444	AHCY
ENSG00000196230	61800	ENSG00000196230	3359	18398.3	894.699	ENSG00000196230	TUBB
ENSG00000149806	33566	ENSG00000149806	1846	18183.1	884.232	ENSG00000149806	FAU
ENSG00000142634	45899	ENSG00000142634	2531	18134.7	881.88	ENSG00000142634	EFHD2
ENSG00000174444	99786	ENSG00000174444	5637	17702	860.835	ENSG00000174444	RPL4
ENSG00000150991	68708	ENSG00000150991	3898	17626.5	857.164	ENSG00000150991	UBC
ENSG00000142937	49814	ENSG00000142937	2847	17497	850.868	ENSG00000142937	RPS8
ENSG00000136810	19937	ENSG00000136810	1142	17458	848.97	ENSG00000136810	TXN
ENSG00000125968	21473	ENSG00000125968	1233	17415.2	846.892	ENSG00000125968	ID1
ENSG00000179091	34188	ENSG00000179091	1975	17310.4	841.793	ENSG00000179091	CYC1
ENSG00000198959	138939	ENSG00000198959	8036	17289.6	840.781	ENSG00000198959	TGM2
ENSG00000128422	53856	ENSG00000128422	3130	17206.4	836.736	ENSG00000128422	KRT17
ENSG00000185043	25314	ENSG00000185043	1472	17197	836.279	ENSG00000185043	CIB1
ENSG00000117450	25869	ENSG00000117450	1522	16996.7	826.539	ENSG00000117450	PRDX1
ENSG00000187840	18090	ENSG00000187840	1073	16859.3	819.855	ENSG00000187840	EIF4EBP1
ENSG00000125534	18018	ENSG00000125534	1094	16469.8	800.917	ENSG00000125534	PPDPF
ENSG00000213719	31982	ENSG00000213719	1942	16468.6	800.857	ENSG00000213719	CLIC1
ENSG00000172531	44588	ENSG00000172531	2711	16447.1	799.81	ENSG00000172531	PPP1CA
ENSG00000106211	26324	ENSG00000106211	1634	16110.2	783.427	ENSG00000106211	HSPB1
ENSG00000215030	10127	ENSG00000215030	636	15923	774.323	ENSG00000215030	RPL13P12
ENSG00000107438	35043	ENSG00000107438	2239	15651.2	761.107	ENSG00000107438	PDLIM1
ENSG00000277791	18325	ENSG00000277791	1179	15542.8	755.838	ENSG00000277791	PSMB3
ENSG00000186081	66222	ENSG00000186081	4292	15429.2	750.311	ENSG00000186081	KRT5
ENSG00000132507	43145	ENSG00000132507	2815	15326.8	745.333	ENSG00000132507	EIF5A
ENSG00000164587	77917	ENSG00000164587	5099	15280.8	743.097	ENSG00000164587	RPS14
ENSG00000169976	10589	ENSG00000169976	693	15279.9	743.054	ENSG00000169976	SF3B5
ENSG00000167779	20421	ENSG00000167779	1346	15171.6	737.786	ENSG00000167779	IGFBP6
ENSG00000005022	22457	ENSG00000005022	1500	14971.3	728.046	ENSG00000005022	SLC25A5
ENSG00000196924	157094	ENSG00000196924	10585	14841.2	721.717	ENSG00000196924	FLNA
ENSG00000126267	13882	ENSG00000126267	936	14831.2	721.231	ENSG00000126267	COX6B1
ENSG00000181019	48248	ENSG00000181019	3254	14827.3	721.041	ENSG00000181019	NQO1
ENSG00000197747	22382	ENSG00000197747	1543	14505.5	705.393	ENSG00000197747	S100A10
ENSG00000163931	136205	ENSG00000163931	9507	14326.8	696.704	ENSG00000163931	TKT
ENSG00000168003	74015	ENSG00000168003	5178	14294.1	695.114	ENSG00000168003	SLC3A2
ENSG00000117399	28979	ENSG00000117399	2038	14219.3	691.477	ENSG00000117399	CDC20
ENSG00000233276	20201	ENSG00000233276	1430	14126.6	686.966	ENSG00000233276	GPX1
ENSG00000108106	39362	ENSG00000108106	2788	14118.4	686.567	ENSG00000108106	UBE2S
ENSG00000145592	111886	ENSG00000145592	8153	13723.3	667.355	ENSG00000145592	RPL37
ENSG00000144713	50405	ENSG00000144713	3720	13549.7	658.915	ENSG00000144713	RPL32
ENSG00000172354	38609	ENSG00000172354	2857	13513.8	657.169	ENSG00000172354	GNB2
ENSG00000205420	39143	ENSG00000205420	2928	13368.5	650.102	ENSG00000205420	KRT6A
ENSG00000172270	50596	ENSG00000172270	3797	13325.3	647.999	ENSG00000172270	BSG
ENSG00000005884	130365	ENSG00000005884	9802	13299.8	646.762	ENSG00000005884	ITGA3
ENSG00000182899	40592	ENSG00000182899	3109	13056.3	634.919	ENSG00000182899	RPL35A
ENSG00000178952	29598	ENSG00000178952	2271	13033	633.788	ENSG00000178952	TUFM
ENSG00000138131	47538	ENSG00000138131	3653	13013.4	632.834	ENSG00000138131	LOXL4
ENSG00000125835	16615	ENSG00000125835	1278	13000.8	632.22	ENSG00000125835	SNRPB
ENSG00000105701	37631	ENSG00000105701	2902	12967.3	630.59	ENSG00000105701	FKBP8
ENSG00000105202	28119	ENSG00000105202	2173	12940.2	629.272	ENSG00000105202	FBL
ENSG00000168528	45911	ENSG00000168528	3549	12936.3	629.085	ENSG00000168528	SERINC2
ENSG00000099795	6859	ENSG00000099795	531	12917.1	628.152	ENSG00000099795	NDUFB7
ENSG00000170421	87707	ENSG00000170421	6881	12746.3	619.842	ENSG00000170421	KRT8
ENSG00000107833	11431	ENSG00000107833	928	12317.9	599.011	ENSG00000107833	NPM3
ENSG00000165272	36090	ENSG00000165272	2950	12233.9	594.927	ENSG00000165272	AQP3
ENSG00000187514	40856	ENSG00000187514	3378	12094.7	588.159	ENSG00000187514	PTMA
ENSG00000179218	32742	ENSG00000179218	2714	12064.1	586.67	ENSG00000179218	CALR
ENSG00000120738	37612	ENSG00000120738	3138	11986	582.87	ENSG00000120738	EGR1
ENSG00000125743	19171	ENSG00000125743	1608	11922.3	579.772	ENSG00000125743	SNRPD2
ENSG00000118181	17538	ENSG00000118181	1477	11874.1	577.428	ENSG00000118181	RPS25
ENSG00000168653	6471	ENSG00000168653	548	11808.4	574.235	ENSG00000168653	NDUFS5
ENSG00000070756	55918	ENSG00000070756	4752	11767.3	572.234	ENSG00000070756	PABPC1
ENSG00000126247	40640	ENSG00000126247	3478	11684.9	568.228	ENSG00000126247	CAPNS1
ENSG00000117525	33458	ENSG00000117525	2875	11637.6	565.927	ENSG00000117525	F3
ENSG00000135404	30402	ENSG00000135404	2633	11546.5	561.5	ENSG00000135404	CD63
ENSG00000006327	21315	ENSG00000006327	1848	11534.1	560.895	ENSG00000006327	TNFRSF12A
ENSG00000107223	13753	ENSG00000107223	1200	11460.8	557.333	ENSG00000107223	EDF1
ENSG00000106366	36533	ENSG00000106366	3190	11452.4	556.92	ENSG00000106366	SERPINE1
ENSG00000196878	53240	ENSG00000196878	4688	11356.7	552.267	ENSG00000196878	LAMB3
ENSG00000175315	8613	ENSG00000175315	759	11347.8	551.837	ENSG00000175315	CST6
ENSG00000197746	36396	ENSG00000197746	3239	11236.8	546.438	ENSG00000197746	PSAP
ENSG00000166441	80137	ENSG00000166441	7193	11141	541.778	ENSG00000166441	RPL27A
ENSG00000147604	31800	ENSG00000147604	2907	10939.1	531.962	ENSG00000147604	RPL7
ENSG00000233927	23049	ENSG00000233927	2119	10877.3	528.956	ENSG00000233927	RPS28
ENSG00000108107	75354	ENSG00000108107	6933	10868.9	528.547	ENSG00000108107	RPL28
ENSG00000100075	22680	ENSG00000100075	2096	10820.6	526.199	ENSG00000100075	SLC25A1
ENSG00000089597	53748	ENSG00000089597	5030	10685.5	519.628	ENSG00000089597	GANAB
ENSG00000182718	94100	ENSG00000182718	8824	10664.1	518.588	ENSG00000182718	ANXA2
ENSG00000173156	13442	ENSG00000173156	1265	10626.1	516.74	ENSG00000173156	RHOD
ENSG00000179632	25131	ENSG00000179632	2377	10572.6	514.137	ENSG00000179632	MAF1
ENSG00000147889	45748	ENSG00000147889	4329	10567.8	513.905	ENSG00000147889	CDKN2A
ENSG00000172893	43925	ENSG00000172893	4160	10558.9	513.472	ENSG00000172893	DHCR7
ENSG00000104904	36199	ENSG00000104904	3436	10535.2	512.321	ENSG00000104904	OAZ1
ENSG00000187244	52664	ENSG00000187244	5009	10513.9	511.283	ENSG00000187244	BCAM
ENSG00000197756	71392	ENSG00000197756	6841	10435.9	507.491	ENSG00000197756	RPL37A
ENSG00000182117	5685	ENSG00000182117	554	10261.7	499.021	ENSG00000182117	NOP10
ENSG00000123975	6286	ENSG00000123975	613	10254.5	498.669	ENSG00000123975	CKS2
ENSG00000092841	47029	ENSG00000092841	4609	10203.7	496.201	ENSG00000092841	MYL6
ENSG00000105974	41580	ENSG00000105974	4082	10186.2	495.347	ENSG00000105974	CAV1
ENSG00000136830	47019	ENSG00000136830	4629	10157.5	493.952	ENSG00000136830	FAM129B
ENSG00000143321	37870	ENSG00000143321	3745	10112.1	491.747	ENSG00000143321	HDGF
ENSG00000142871	24738	ENSG00000142871	2455	10076.6	490.017	ENSG00000142871	CYR61
ENSG00000175063	12835	ENSG00000175063	1286	9980.56	485.348	ENSG00000175063	UBE2C
ENSG00000103363	11152	ENSG00000103363	1128	9886.52	480.775	ENSG00000103363	ELOB
ENSG00000174748	70697	ENSG00000174748	7222	9789.12	476.038	ENSG00000174748	RPL15
ENSG00000110700	21261	ENSG00000110700	2186	9725.98	472.968	ENSG00000110700	RPS13
ENSG00000173812	34581	ENSG00000173812	3623	9544.85	464.16	ENSG00000173812	EIF1
ENSG00000122861	28071	ENSG00000122861	2950	9515.59	462.737	ENSG00000122861	PLAU
ENSG00000162496	28844	ENSG00000162496	3036	9500.66	462.011	ENSG00000162496	DHRS3
ENSG00000125691	56793	ENSG00000125691	5979	9498.75	461.918	ENSG00000125691	RPL23
ENSG00000122026	21352	ENSG00000122026	2249	9494	461.687	ENSG00000122026	RPL21
ENSG00000175334	15502	ENSG00000175334	1645	9423.71	458.269	ENSG00000175334	BANF1
ENSG00000143947	29495	ENSG00000143947	3130	9423.32	458.25	ENSG00000143947	RPS27A
ENSG00000100345	84792	ENSG00000100345	9012	9408.79	457.543	ENSG00000100345	MYH9
ENSG00000128272	23271	ENSG00000128272	2514	9256.56	450.141	ENSG00000128272	ATF4
ENSG00000159377	19933	ENSG00000159377	2158	9236.79	449.179	ENSG00000159377	PSMB4
ENSG00000221983	39550	ENSG00000221983	4306	9184.86	446.654	ENSG00000221983	UBA52
ENSG00000172927	34533	ENSG00000172927	3760	9184.31	446.627	ENSG00000172927	MYEOV
ENSG00000030582	33485	ENSG00000030582	3680	9099.18	442.487	ENSG00000030582	GRN
ENSG00000114942	17415	ENSG00000114942	1915	9093.99	442.235	ENSG00000114942	EEF1B2
ENSG00000142089	12180	ENSG00000142089	1348	9035.61	439.396	ENSG00000142089	IFITM3
ENSG00000115884	32447	ENSG00000115884	3595	9025.59	438.909	ENSG00000115884	SDC1
ENSG00000167900	16721	ENSG00000167900	1861	8984.95	436.932	ENSG00000167900	TK1
ENSG00000142627	37363	ENSG00000142627	4159	8983.65	436.869	ENSG00000142627	EPHA2
ENSG00000115008	18977	ENSG00000115008	2124	8934.56	434.482	ENSG00000115008	IL1A
ENSG00000178035	24292	ENSG00000178035	2773	8760.19	426.002	ENSG00000178035	IMPDH2
ENSG00000135624	31439	ENSG00000135624	3591	8754.94	425.747	ENSG00000135624	CCT7
ENSG00000188486	14116	ENSG00000188486	1614	8745.97	425.311	ENSG00000188486	H2AFX
ENSG00000145425	20295	ENSG00000145425	2341	8669.37	421.586	ENSG00000145425	RPS3A
ENSG00000100300	12594	ENSG00000100300	1455	8655.67	420.92	ENSG00000100300	TSPO
ENSG00000074071	9490	ENSG00000074071	1097	8650.87	420.686	ENSG00000074071	MRPS34
ENSG00000112695	16502	ENSG00000112695	1922	8585.85	417.524	ENSG00000112695	COX7A2
ENSG00000135940	12291	ENSG00000135940	1441	8529.49	414.784	ENSG00000135940	COX5B
ENSG00000080824	44204	ENSG00000080824	5248	8423.02	409.606	ENSG00000080824	HSP90AA1
ENSG00000010256	27147	ENSG00000010256	3236	8389.06	407.955	ENSG00000010256	UQCRC1
ENSG00000118640	8300	ENSG00000118640	990	8383.84	407.701	ENSG00000118640	VAMP8
ENSG00000120708	65279	ENSG00000120708	7810	8358.39	406.463	ENSG00000120708	TGFBI
ENSG00000105281	27840	ENSG00000105281	3332	8355.34	406.315	ENSG00000105281	SLC1A5
ENSG00000160211	33250	ENSG00000160211	3995	8322.9	404.737	ENSG00000160211	G6PD
ENSG00000126458	9653	ENSG00000126458	1160	8321.55	404.672	ENSG00000126458	RRAS
ENSG00000173801	41077	ENSG00000173801	4942	8311.82	404.198	ENSG00000173801	JUP
ENSG00000198618	4137	ENSG00000198618	498	8307.23	403.975	ENSG00000198618	PPIAP22
ENSG00000163382	16009	ENSG00000163382	1933	8281.95	402.746	ENSG00000163382	NAXE
ENSG00000105438	18565	ENSG00000105438	2251	8247.45	401.068	ENSG00000105438	KDELR1
ENSG00000215021	20554	ENSG00000215021	2499	8224.89	399.971	ENSG00000215021	PHB2
ENSG00000143761	26837	ENSG00000143761	3281	8179.52	397.765	ENSG00000143761	ARF1
ENSG00000184216	32475	ENSG00000184216	4001	8116.72	394.711	ENSG00000184216	IRAK1
ENSG00000103145	11608	ENSG00000103145	1433	8100.49	393.921	ENSG00000103145	HCFC1R1
ENSG00000105329	26211	ENSG00000105329	3238	8094.81	393.645	ENSG00000105329	TGFB1
ENSG00000109971	39074	ENSG00000109971	4849	8058.16	391.863	ENSG00000109971	HSPA8
ENSG00000242372	13129	ENSG00000242372	1631	8049.66	391.45	ENSG00000242372	EIF6
ENSG00000110711	13145	ENSG00000110711	1640	8015.24	389.776	ENSG00000110711	AIP
ENSG00000084623	13670	ENSG00000084623	1725	7924.64	385.37	ENSG00000084623	EIF3I
ENSG00000244038	21546	ENSG00000244038	2721	7918.41	385.067	ENSG00000244038	DDOST
ENSG00000014216	59313	ENSG00000014216	7553	7852.91	381.882	ENSG00000014216	CAPN1
ENSG00000131143	37548	ENSG00000131143	4792	7835.56	381.038	ENSG00000131143	COX4I1
ENSG00000137440	10597	ENSG00000137440	1359	7797.65	379.194	ENSG00000137440	FGFBP1
ENSG00000117592	18390	ENSG00000117592	2367	7769.33	377.817	ENSG00000117592	PRDX6
ENSG00000165283	14030	ENSG00000165283	1806	7768.55	377.779	ENSG00000165283	STOML2
ENSG00000188643	13135	ENSG00000188643	1701	7721.93	375.512	ENSG00000188643	S100A16
ENSG00000136938	14280	ENSG00000136938	1850	7718.92	375.366	ENSG00000136938	ANP32B
ENSG00000044574	30101	ENSG00000044574	3908	7702.41	374.563	ENSG00000044574	HSPA5
ENSG00000206503	20782	ENSG00000206503	2710	7668.63	372.921	ENSG00000206503	HLA-A
ENSG00000160932	20135	ENSG00000160932	2640	7626.89	370.891	ENSG00000160932	LY6E
ENSG00000102007	9681	ENSG00000102007	1279	7569.19	368.085	ENSG00000102007	PLP2
ENSG00000128524	5942	ENSG00000128524	789	7531.05	366.23	ENSG00000128524	ATP6V1F
ENSG00000123144	10529	ENSG00000123144	1402	7509.99	365.206	ENSG00000123144	TRIR
ENSG00000136930	13309	ENSG00000136930	1787	7447.68	362.176	ENSG00000136930	PSMB7
ENSG00000100804	13134	ENSG00000100804	1765	7441.36	361.868	ENSG00000100804	PSMB5
ENSG00000137331	10075	ENSG00000137331	1356	7429.94	361.313	ENSG00000137331	IER3
ENSG00000130726	29943	ENSG00000130726	4034	7422.66	360.959	ENSG00000130726	TRIM28
ENSG00000176153	11106	ENSG00000176153	1499	7408.94	360.292	ENSG00000176153	GPX2
ENSG00000067560	19128	ENSG00000067560	2582	7408.21	360.256	ENSG00000067560	RHOA
ENSG00000064666	26997	ENSG00000064666	3645	7406.58	360.177	ENSG00000064666	CNN2
ENSG00000181163	28297	ENSG00000181163	3828	7392.11	359.474	ENSG00000181163	NPM1
ENSG00000173660	10376	ENSG00000173660	1408	7369.32	358.365	ENSG00000173660	UQCRH
ENSG00000125740	40631	ENSG00000125740	5553	7316.95	355.818	ENSG00000125740	FOSB
ENSG00000126457	35069	ENSG00000126457	4796	7312.14	355.584	ENSG00000126457	PRMT1
ENSG00000141753	16031	ENSG00000141753	2200	7286.82	354.353	ENSG00000141753	IGFBP4
ENSG00000042753	12416	ENSG00000042753	1704	7286.38	354.332	ENSG00000042753	AP2S1
ENSG00000125520	16299	ENSG00000125520	2244	7263.37	353.213	ENSG00000125520	SLC2A4RG
ENSG00000196419	23848	ENSG00000196419	3288	7253.04	352.711	ENSG00000196419	XRCC6
ENSG00000122406	26909	ENSG00000122406	3717	7239.44	352.049	ENSG00000122406	RPL5
ENSG00000058085	47154	ENSG00000058085	6543	7206.79	350.461	ENSG00000058085	LAMC2
ENSG00000214253	12923	ENSG00000214253	1795	7199.44	350.104	ENSG00000214253	FIS1
ENSG00000174903	14389	ENSG00000174903	2007	7169.41	348.644	ENSG00000174903	RAB1B
ENSG00000129562	5789	ENSG00000129562	808	7164.6	348.41	ENSG00000129562	DAD1
ENSG00000117984	22340	ENSG00000117984	3126	7146.51	347.53	ENSG00000117984	CTSD
ENSG00000114391	19096	ENSG00000114391	2682	7120.06	346.244	ENSG00000114391	RPL24
ENSG00000170315	11444	ENSG00000170315	1621	7059.84	343.315	ENSG00000170315	UBB
ENSG00000013306	24848	ENSG00000013306	3526	7047.08	342.695	ENSG00000013306	SLC25A39
ENSG00000117394	33121	ENSG00000117394	4724	7011.22	340.951	ENSG00000117394	SLC2A1
ENSG00000166508	30568	ENSG00000166508	4386	6969.45	338.92	ENSG00000166508	MCM7
ENSG00000142507	10052	ENSG00000142507	1448	6941.99	337.584	ENSG00000142507	PSMB6
ENSG00000130522	12895	ENSG00000130522	1863	6921.63	336.594	ENSG00000130522	JUND
ENSG00000139644	42764	ENSG00000139644	6186	6913.03	336.176	ENSG00000139644	TMBIM6
ENSG00000160691	29960	ENSG00000160691	4342	6900.05	335.545	ENSG00000160691	SHC1
ENSG00000145494	9975	ENSG00000145494	1451	6874.57	334.306	ENSG00000145494	NDUFS6
ENSG00000254999	8471	ENSG00000254999	1233	6870.24	334.095	ENSG00000254999	BRK1
ENSG00000168209	14102	ENSG00000168209	2058	6852.28	333.222	ENSG00000168209	DDIT4
ENSG00000123416	24368	ENSG00000123416	3574	6818.13	331.561	ENSG00000123416	TUBA1B
ENSG00000108953	26201	ENSG00000108953	3847	6810.76	331.203	ENSG00000108953	YWHAE
ENSG00000141522	19768	ENSG00000141522	2903	6809.51	331.142	ENSG00000141522	ARHGDIA
ENSG00000161203	32307	ENSG00000161203	4756	6792.89	330.334	ENSG00000161203	AP2M1
ENSG00000147123	9616	ENSG00000147123	1418	6781.38	329.774	ENSG00000147123	NDUFB11
ENSG00000051523	22758	ENSG00000051523	3357	6779.27	329.671	ENSG00000051523	CYBA
ENSG00000089693	25383	ENSG00000089693	3781	6713.3	326.464	ENSG00000089693	MLF2
ENSG00000197728	13746	ENSG00000197728	2053	6695.57	325.601	ENSG00000197728	RPS26
ENSG00000118680	12915	ENSG00000118680	1932	6684.78	325.077	ENSG00000118680	MYL12B
ENSG00000172830	24254	ENSG00000172830	3641	6661.36	323.937	ENSG00000172830	SSH3
ENSG00000204525	16562	ENSG00000204525	2507	6606.3	321.26	ENSG00000204525	HLA-C
ENSG00000185825	23142	ENSG00000185825	3533	6550.24	318.534	ENSG00000185825	BCAP31
ENSG00000125995	4582	ENSG00000125995	702	6527.07	317.407	ENSG00000125995	ROMO1
ENSG00000142657	19268	ENSG00000142657	2966	6496.29	315.91	ENSG00000142657	PGD
ENSG00000146701	23512	ENSG00000146701	3641	6457.57	314.027	ENSG00000146701	MDH2
ENSG00000185624	34168	ENSG00000185624	5303	6443.15	313.326	ENSG00000185624	P4HB
ENSG00000181885	15932	ENSG00000181885	2492	6393.26	310.9	ENSG00000181885	CLDN7
ENSG00000137409	19962	ENSG00000137409	3126	6385.8	310.537	ENSG00000137409	MTCH1
ENSG00000106628	23546	ENSG00000106628	3695	6372.4	309.885	ENSG00000106628	POLD2
ENSG00000140564	29880	ENSG00000140564	4728	6319.8	307.328	ENSG00000140564	FURIN
ENSG00000162302	23986	ENSG00000162302	3807	6300.5	306.389	ENSG00000162302	RPS6KA4
ENSG00000172809	24102	ENSG00000172809	3829	6294.59	306.102	ENSG00000172809	RPL38
ENSG00000177700	7164	ENSG00000177700	1142	6273.2	305.062	ENSG00000177700	POLR2L
ENSG00000228474	4510	ENSG00000228474	719	6272.6	305.032	ENSG00000228474	OST4
ENSG00000108828	21866	ENSG00000108828	3501	6245.64	303.722	ENSG00000108828	VAT1
ENSG00000127184	12404	ENSG00000127184	1993	6223.78	302.659	ENSG00000127184	COX7C
ENSG00000175166	33838	ENSG00000175166	5453	6205.39	301.764	ENSG00000175166	PSMD2
ENSG00000147155	14948	ENSG00000147155	2409	6205.06	301.748	ENSG00000147155	EBP
ENSG00000157227	27621	ENSG00000157227	4464	6187.5	300.894	ENSG00000157227	MMP14
ENSG00000166595	6590	ENSG00000166595	1070	6158.88	299.502	ENSG00000166595	FAM96B
ENSG00000089009	27381	ENSG00000089009	4447	6157.18	299.42	ENSG00000089009	RPL6
ENSG00000125356	4698	ENSG00000125356	766	6133.16	298.252	ENSG00000125356	NDUFA1
ENSG00000100401	32755	ENSG00000100401	5348	6124.72	297.841	ENSG00000100401	RANGAP1
ENSG00000184076	5960	ENSG00000184076	975	6112.82	297.262	ENSG00000184076	UQCR10
ENSG00000143314	10360	ENSG00000143314	1695	6112.09	297.227	ENSG00000143314	MRPL24
ENSG00000160014	22251	ENSG00000160014	3667	6067.9	295.078	ENSG00000160014	CALM3
ENSG00000167792	30659	ENSG00000167792	5057	6062.69	294.824	ENSG00000167792	NDUFV1
ENSG00000132341	29196	ENSG00000132341	4825	6050.98	294.255	ENSG00000132341	RAN
ENSG00000101439	22345	ENSG00000101439	3695	6047.36	294.079	ENSG00000101439	CST3
ENSG00000187608	5686	ENSG00000187608	941	6042.51	293.843	ENSG00000187608	ISG15
ENSG00000072506	6731	ENSG00000072506	1115	6036.77	293.564	ENSG00000072506	HSD17B10
ENSG00000132589	20099	ENSG00000132589	3336	6024.88	292.986	ENSG00000132589	FLOT2
ENSG00000178719	15129	ENSG00000178719	2527	5986.94	291.141	ENSG00000178719	GRINA
ENSG00000183207	21862	ENSG00000183207	3670	5956.95	289.683	ENSG00000183207	RUVBL2
ENSG00000090013	10061	ENSG00000090013	1689	5956.78	289.674	ENSG00000090013	BLVRB
ENSG00000135486	30305	ENSG00000135486	5093	5950.32	289.36	ENSG00000135486	HNRNPA1
ENSG00000145741	14662	ENSG00000145741	2467	5943.25	289.016	ENSG00000145741	BTF3
ENSG00000184897	8955	ENSG00000184897	1507	5942.27	288.969	ENSG00000184897	H1FX
ENSG00000169567	11484	ENSG00000169567	1936	5931.82	288.46	ENSG00000169567	HINT1
ENSG00000143256	4005	ENSG00000143256	677	5915.81	287.682	ENSG00000143256	PFDN2
ENSG00000004059	10981	ENSG00000004059	1871	5869.05	285.408	ENSG00000004059	ARF5
ENSG00000132698	9955	ENSG00000132698	1699	5859.33	284.935	ENSG00000132698	RAB25
ENSG00000198242	16535	ENSG00000198242	2824	5855.17	284.733	ENSG00000198242	RPL23A
ENSG00000110717	26460	ENSG00000110717	4523	5850.1	284.487	ENSG00000110717	NDUFS8
ENSG00000188986	15732	ENSG00000188986	2698	5830.99	283.557	ENSG00000188986	NELFB
ENSG00000175756	9689	ENSG00000175756	1669	5805.27	282.307	ENSG00000175756	AURKAIP1
ENSG00000140990	6184	ENSG00000140990	1070	5779.44	281.05	ENSG00000140990	NDUFB10
ENSG00000173511	8878	ENSG00000173511	1545	5746.28	279.438	ENSG00000173511	VEGFB
ENSG00000198931	10350	ENSG00000198931	1803	5740.43	279.154	ENSG00000198931	APRT
ENSG00000110092	27589	ENSG00000110092	4830	5712.01	277.771	ENSG00000110092	CCND1
ENSG00000137312	18006	ENSG00000137312	3186	5651.6	274.834	ENSG00000137312	FLOT1
ENSG00000169715	5912	ENSG00000169715	1052	5619.77	273.286	ENSG00000169715	MT1E
ENSG00000054148	9057	ENSG00000054148	1612	5618.49	273.223	ENSG00000054148	PHPT1
ENSG00000189060	13142	ENSG00000189060	2344	5606.66	272.648	ENSG00000189060	H1F0
ENSG00000143537	36676	ENSG00000143537	6584	5570.47	270.889	ENSG00000143537	ADAM15
ENSG00000106367	9766	ENSG00000106367	1756	5561.5	270.452	ENSG00000106367	AP1S1
ENSG00000107874	7852	ENSG00000107874	1412	5560.91	270.423	ENSG00000107874	CUEDC2
ENSG00000214078	19889	ENSG00000214078	3608	5512.47	268.068	ENSG00000214078	CPNE1
ENSG00000175416	11231	ENSG00000175416	2039	5508.09	267.855	ENSG00000175416	CLTB
ENSG00000189159	18799	ENSG00000189159	3414	5506.44	267.775	ENSG00000189159	JPT1
ENSG00000167797	11107	ENSG00000167797	2019	5501.24	267.522	ENSG00000167797	CDK2AP2
ENSG00000180992	5272	ENSG00000180992	959	5497.39	267.335	ENSG00000180992	MRPL14
ENSG00000079459	28575	ENSG00000079459	5202	5493.08	267.125	ENSG00000079459	FDFT1
ENSG00000119383	30806	ENSG00000119383	5624	5477.6	266.372	ENSG00000119383	PTPA
ENSG00000179862	7208	ENSG00000179862	1316	5477.2	266.353	ENSG00000179862	CITED4
ENSG00000130985	35249	ENSG00000130985	6437	5476	266.294	ENSG00000130985	UBA1
ENSG00000189143	25559	ENSG00000189143	4702	5435.77	264.338	ENSG00000189143	CLDN4
ENSG00000184840	13258	ENSG00000184840	2440	5433.61	264.233	ENSG00000184840	TMED9
ENSG00000066322	13606	ENSG00000066322	2507	5427.2	263.921	ENSG00000066322	ELOVL1
ENSG00000143384	23580	ENSG00000143384	4371	5394.65	262.338	ENSG00000143384	MCL1
ENSG00000125901	6073	ENSG00000125901	1127	5388.64	262.046	ENSG00000125901	MRPS26
ENSG00000154277	12294	ENSG00000154277	2282	5387.38	261.985	ENSG00000154277	UCHL1
ENSG00000105373	28636	ENSG00000105373	5341	5361.54	260.728	ENSG00000105373	NOP53
ENSG00000168439	24967	ENSG00000168439	4657	5361.18	260.711	ENSG00000168439	STIP1
ENSG00000169692	9564	ENSG00000169692	1798	5319.24	258.671	ENSG00000169692	AGPAT2
ENSG00000148248	18298	ENSG00000148248	3446	5309.92	258.218	ENSG00000148248	SURF4
ENSG00000130175	27355	ENSG00000130175	5166	5295.2	257.502	ENSG00000130175	PRKCSH
ENSG00000109062	12235	ENSG00000109062	2315	5285.1	257.011	ENSG00000109062	SLC9A3R1
ENSG00000133112	38352	ENSG00000133112	7269	5276.1	256.574	ENSG00000133112	TPT1
ENSG00000138326	41453	ENSG00000138326	7857	5275.93	256.565	ENSG00000138326	RPS24
ENSG00000131165	16903	ENSG00000131165	3208	5269.01	256.229	ENSG00000131165	CHMP1A
ENSG00000092820	17609	ENSG00000092820	3342	5269	256.228	ENSG00000092820	EZR
ENSG00000099341	16334	ENSG00000099341	3105	5260.55	255.817	ENSG00000099341	PSMD8
ENSG00000119655	14403	ENSG00000119655	2749	5239.36	254.787	ENSG00000119655	NPC2
ENSG00000117472	12377	ENSG00000117472	2366	5231.19	254.389	ENSG00000117472	TSPAN1
ENSG00000130520	15754	ENSG00000130520	3029	5201.06	252.924	ENSG00000130520	LSM4
ENSG00000130725	9518	ENSG00000130725	1831	5198.25	252.788	ENSG00000130725	UBE2M
ENSG00000156482	20767	ENSG00000156482	4027	5156.94	250.779	ENSG00000156482	RPL30
ENSG00000174547	13052	ENSG00000174547	2539	5140.61	249.984	ENSG00000174547	MRPL11
ENSG00000131473	26776	ENSG00000131473	5217	5132.45	249.588	ENSG00000131473	ACLY
ENSG00000132661	5761	ENSG00000132661	1123	5130.01	249.469	ENSG00000132661	NXT1
ENSG00000187837	3277	ENSG00000187837	642	5104.36	248.222	ENSG00000187837	HIST1H1C
ENSG00000178982	14282	ENSG00000178982	2798	5104.36	248.222	ENSG00000178982	EIF3K
ENSG00000130402	31119	ENSG00000130402	6098	5103.15	248.163	ENSG00000130402	ACTN4
ENSG00000177469	19438	ENSG00000177469	3828	5077.85	246.932	ENSG00000177469	CAVIN1
ENSG00000173020	33726	ENSG00000173020	6665	5060.17	246.073	ENSG00000173020	GRK2
ENSG00000117362	17561	ENSG00000117362	3473	5056.44	245.891	ENSG00000117362	APH1A
ENSG00000175573	8893	ENSG00000175573	1761	5049.97	245.577	ENSG00000175573	C11orf68
ENSG00000104979	5926	ENSG00000104979	1174	5047.7	245.466	ENSG00000104979	C19orf53
ENSG00000119421	4255	ENSG00000119421	844	5041.47	245.163	ENSG00000119421	NDUFA8
ENSG00000103187	34020	ENSG00000103187	6762	5031.06	244.657	ENSG00000103187	COTL1
ENSG00000166794	9603	ENSG00000166794	1911	5025.12	244.368	ENSG00000166794	PPIB
ENSG00000165502	3747	ENSG00000165502	746	5022.79	244.255	ENSG00000165502	RPL36AL
ENSG00000204592	14919	ENSG00000204592	2975	5014.79	243.866	ENSG00000204592	HLA-E
ENSG00000143621	11434	ENSG00000143621	2281	5012.71	243.765	ENSG00000143621	ILF2
ENSG00000188910	11945	ENSG00000188910	2387	5004.19	243.35	ENSG00000188910	GJB3
ENSG00000168002	9546	ENSG00000168002	1923	4964.12	241.402	ENSG00000168002	POLR2G
ENSG00000007080	8230	ENSG00000007080	1660	4957.83	241.096	ENSG00000007080	CCDC124
ENSG00000088832	12775	ENSG00000088832	2577	4957.31	241.071	ENSG00000088832	FKBP1A
ENSG00000123159	21965	ENSG00000123159	4440	4947.07	240.573	ENSG00000123159	GIPC1
ENSG00000173915	4557	ENSG00000173915	924	4931.82	239.831	ENSG00000173915	ATP5MD
ENSG00000148834	8328	ENSG00000148834	1691	4924.9	239.495	ENSG00000148834	GSTO1
ENSG00000185033	34475	ENSG00000185033	7006	4920.78	239.294	ENSG00000185033	SEMA4B
ENSG00000110492	10776	ENSG00000110492	2196	4907.1	238.629	ENSG00000110492	MDK
ENSG00000182154	6176	ENSG00000182154	1262	4893.82	237.983	ENSG00000182154	MRPL41
ENSG00000204308	5760	ENSG00000204308	1178	4889.64	237.78	ENSG00000204308	RNF5
ENSG00000004142	10358	ENSG00000004142	2121	4883.55	237.484	ENSG00000004142	POLDIP2
ENSG00000136238	15186	ENSG00000136238	3114	4876.69	237.15	ENSG00000136238	RAC1
ENSG00000101220	11775	ENSG00000101220	2415	4875.78	237.106	ENSG00000101220	C20orf27
ENSG00000116221	12394	ENSG00000116221	2549	4862.3	236.45	ENSG00000116221	MRPL37
ENSG00000230937	16976	ENSG00000230937	3518	4825.47	234.659	ENSG00000230937	MIR205HG
ENSG00000169738	9142	ENSG00000169738	1902	4806.52	233.738	ENSG00000169738	DCXR
ENSG00000062038	29970	ENSG00000062038	6236	4805.97	233.711	ENSG00000062038	CDH3
ENSG00000168005	13488	ENSG00000168005	2807	4805.13	233.67	ENSG00000168005	SPINDOC
ENSG00000172053	22571	ENSG00000172053	4708	4794.18	233.138	ENSG00000172053	QARS
ENSG00000181649	4575	ENSG00000181649	955	4790.58	232.963	ENSG00000181649	PHLDA2
ENSG00000171863	26728	ENSG00000171863	5584	4786.53	232.766	ENSG00000171863	RPS7
ENSG00000169223	11273	ENSG00000169223	2357	4782.77	232.583	ENSG00000169223	LMAN2
ENSG00000109321	7852	ENSG00000109321	1648	4764.56	231.698	ENSG00000109321	AREG
ENSG00000176101	5627	ENSG00000176101	1183	4756.55	231.308	ENSG00000176101	SSNA1
ENSG00000175061	17776	ENSG00000175061	3759	4728.92	229.964	ENSG00000175061	LRRC75A-AS1
ENSG00000182199	22842	ENSG00000182199	4838	4721.37	229.597	ENSG00000182199	SHMT2
ENSG00000188157	50688	ENSG00000188157	10758	4711.66	229.125	ENSG00000188157	AGRN
ENSG00000111775	6328	ENSG00000111775	1344	4708.33	228.963	ENSG00000111775	COX6A1
ENSG00000164062	21939	ENSG00000164062	4669	4698.86	228.503	ENSG00000164062	APEH
ENSG00000100138	13748	ENSG00000100138	2930	4692.15	228.176	ENSG00000100138	SNU13
ENSG00000101182	8208	ENSG00000101182	1750	4690.29	228.086	ENSG00000101182	PSMA7
ENSG00000162191	11870	ENSG00000162191	2532	4687.99	227.974	ENSG00000162191	UBXN1
ENSG00000123349	15766	ENSG00000123349	3380	4664.5	226.831	ENSG00000123349	PFDN5
ENSG00000142273	7510	ENSG00000142273	1613	4655.92	226.414	ENSG00000142273	CBLC
ENSG00000167656	7205	ENSG00000167656	1553	4639.41	225.611	ENSG00000167656	LY6D
ENSG00000147955	10175	ENSG00000147955	2196	4633.42	225.32	ENSG00000147955	SIGMAR1
ENSG00000115128	5529	ENSG00000115128	1197	4619.05	224.621	ENSG00000115128	SF3B6
ENSG00000110697	29779	ENSG00000110697	6449	4617.62	224.552	ENSG00000110697	PITPNM1
ENSG00000167553	21353	ENSG00000167553	4631	4610.88	224.224	ENSG00000167553	TUBA1C
ENSG00000197858	14967	ENSG00000197858	3268	4579.87	222.716	ENSG00000197858	GPAA1
ENSG00000065618	32323	ENSG00000065618	7066	4574.44	222.452	ENSG00000065618	COL17A1
ENSG00000183696	20935	ENSG00000183696	4577	4573.96	222.429	ENSG00000183696	UPP1
ENSG00000143612	12174	ENSG00000143612	2670	4559.55	221.728	ENSG00000143612	C1orf43
ENSG00000123689	3930	ENSG00000123689	866	4538.11	220.685	ENSG00000123689	G0S2
ENSG00000164611	9134	ENSG00000164611	2013	4537.51	220.656	ENSG00000164611	PTTG1
ENSG00000159069	14723	ENSG00000159069	3252	4527.37	220.163	ENSG00000159069	FBXW5
ENSG00000167770	24149	ENSG00000167770	5336	4525.67	220.081	ENSG00000167770	OTUB1
ENSG00000171603	25655	ENSG00000171603	5683	4514.34	219.529	ENSG00000171603	CLSTN1
ENSG00000171159	7501	ENSG00000171159	1662	4513.24	219.476	ENSG00000171159	C9orf16
ENSG00000110400	34739	ENSG00000110400	7701	4510.97	219.366	ENSG00000110400	NECTIN1
ENSG00000128340	11408	ENSG00000128340	2532	4505.53	219.101	ENSG00000128340	RAC2
ENSG00000133315	9400	ENSG00000133315	2089	4499.76	218.82	ENSG00000133315	MACROD1
ENSG00000124762	13691	ENSG00000124762	3050	4488.85	218.29	ENSG00000124762	CDKN1A
ENSG00000092010	7992	ENSG00000092010	1781	4487.37	218.218	ENSG00000092010	PSME1
ENSG00000127884	7238	ENSG00000127884	1617	4476.19	217.674	ENSG00000127884	ECHS1
ENSG00000185262	8037	ENSG00000185262	1797	4472.45	217.493	ENSG00000185262	UBALD2
ENSG00000119335	19470	ENSG00000119335	4355	4470.72	217.408	ENSG00000119335	SET
ENSG00000204392	4808	ENSG00000204392	1077	4464.25	217.094	ENSG00000204392	LSM2
ENSG00000092199	32611	ENSG00000092199	7309	4461.76	216.972	ENSG00000092199	HNRNPC
ENSG00000234741	16184	ENSG00000234741	3631	4457.17	216.749	ENSG00000234741	GAS5
ENSG00000163682	22367	ENSG00000163682	5022	4453.8	216.586	ENSG00000163682	RPL9
ENSG00000102144	24458	ENSG00000102144	5512	4437.23	215.78	ENSG00000102144	PGK1
ENSG00000147065	26429	ENSG00000147065	5971	4426.23	215.245	ENSG00000147065	MSN
ENSG00000143575	9519	ENSG00000143575	2155	4417.17	214.804	ENSG00000143575	HAX1
ENSG00000105699	12867	ENSG00000105699	2916	4412.55	214.58	ENSG00000105699	LSR
ENSG00000167815	9232	ENSG00000167815	2093	4410.89	214.499	ENSG00000167815	PRDX2
ENSG00000198355	10831	ENSG00000198355	2461	4401.06	214.021	ENSG00000198355	PIM3
ENSG00000178741	6177	ENSG00000178741	1411	4377.75	212.887	ENSG00000178741	COX5A
ENSG00000177697	17235	ENSG00000177697	3938	4376.59	212.831	ENSG00000177697	CD151
ENSG00000163468	17575	ENSG00000163468	4018	4374.07	212.708	ENSG00000163468	CCT3
ENSG00000135446	13854	ENSG00000135446	3168	4373.11	212.661	ENSG00000135446	CDK4
ENSG00000011009	9602	ENSG00000011009	2196	4372.5	212.632	ENSG00000011009	LYPLA2
ENSG00000173621	12360	ENSG00000173621	2828	4370.58	212.538	ENSG00000173621	LRFN4
ENSG00000171552	14418	ENSG00000171552	3314	4350.63	211.568	ENSG00000171552	BCL2L1
ENSG00000105401	13228	ENSG00000105401	3041	4349.88	211.532	ENSG00000105401	CDC37
ENSG00000116133	27305	ENSG00000116133	6290	4341.02	211.101	ENSG00000116133	DHCR24
ENSG00000164032	9966	ENSG00000164032	2303	4327.4	210.439	ENSG00000164032	H2AFZ
ENSG00000136802	22624	ENSG00000136802	5230	4325.81	210.361	ENSG00000136802	LRRC8A
ENSG00000134287	21592	ENSG00000134287	5002	4316.67	209.917	ENSG00000134287	ARF3
ENSG00000168894	5252	ENSG00000168894	1220	4304.92	209.345	ENSG00000168894	RNF181
ENSG00000117691	5567	ENSG00000117691	1297	4292.21	208.728	ENSG00000117691	NENF
ENSG00000090861	19248	ENSG00000090861	4498	4279.24	208.096	ENSG00000090861	AARS
ENSG00000164924	36444	ENSG00000164924	8555	4259.96	207.159	ENSG00000164924	YWHAZ
ENSG00000072778	20664	ENSG00000072778	4865	4247.48	206.552	ENSG00000072778	ACADVL
ENSG00000198356	7014	ENSG00000198356	1652	4245.76	206.469	ENSG00000198356	ASNA1
ENSG00000145901	24589	ENSG00000145901	5793	4244.61	206.412	ENSG00000145901	TNIP1
ENSG00000135390	16879	ENSG00000135390	3991	4229.27	205.666	ENSG00000135390	ATP5MC2
ENSG00000109113	14038	ENSG00000109113	3325	4221.95	205.311	ENSG00000109113	RAB34
ENSG00000136997	12637	ENSG00000136997	3001	4210.93	204.775	ENSG00000136997	MYC
ENSG00000087077	11794	ENSG00000087077	2802	4209.14	204.688	ENSG00000087077	TRIP6
ENSG00000110958	14259	ENSG00000110958	3399	4195.06	204.003	ENSG00000110958	PTGES3
ENSG00000123143	19289	ENSG00000123143	4606	4187.8	203.65	ENSG00000123143	PKN1
ENSG00000129354	9269	ENSG00000129354	2214	4186.54	203.589	ENSG00000129354	AP1M2
ENSG00000176619	22701	ENSG00000176619	5432	4179.12	203.228	ENSG00000176619	LMNB2
ENSG00000134308	11290	ENSG00000134308	2713	4161.44	202.368	ENSG00000134308	YWHAQ
ENSG00000115307	10951	ENSG00000115307	2634	4157.56	202.179	ENSG00000115307	AUP1
ENSG00000112514	7795	ENSG00000112514	1876	4155.12	202.061	ENSG00000112514	CUTA
ENSG00000153551	15584	ENSG00000153551	3751	4154.63	202.037	ENSG00000153551	CMTM7
ENSG00000198918	8817	ENSG00000198918	2141	4118.17	200.264	ENSG00000198918	RPL39
ENSG00000128016	8265	ENSG00000128016	2010	4111.94	199.961	ENSG00000128016	ZFP36
ENSG00000110108	9952	ENSG00000110108	2421	4110.7	199.901	ENSG00000110108	TMEM109
ENSG00000198467	13265	ENSG00000198467	3248	4084.05	198.605	ENSG00000198467	TPM2
ENSG00000115234	15331	ENSG00000115234	3765	4071.98	198.018	ENSG00000115234	SNX17
ENSG00000067182	16247	ENSG00000067182	4005	4056.68	197.274	ENSG00000067182	TNFRSF1A
ENSG00000179271	7217	ENSG00000179271	1782	4049.94	196.946	ENSG00000179271	GADD45GIP1
ENSG00000060558	10564	ENSG00000060558	2613	4042.86	196.602	ENSG00000060558	GNA15
ENSG00000188186	7802	ENSG00000188186	1936	4029.96	195.974	ENSG00000188186	LAMTOR4
ENSG00000149782	19965	ENSG00000149782	4964	4021.96	195.585	ENSG00000149782	PLCB3
ENSG00000101363	8217	ENSG00000101363	2045	4018.09	195.397	ENSG00000101363	MANBAL
ENSG00000164405	5904	ENSG00000164405	1472	4010.87	195.046	ENSG00000164405	UQCRQ
ENSG00000149480	16979	ENSG00000149480	4236	4008.26	194.919	ENSG00000149480	MTA2
ENSG00000136877	15726	ENSG00000136877	3931	4000.51	194.542	ENSG00000136877	FPGS
ENSG00000125971	9822	ENSG00000125971	2460	3992.68	194.162	ENSG00000125971	DYNLRB1
ENSG00000170345	12872	ENSG00000170345	3238	3975.29	193.316	ENSG00000170345	FOS
ENSG00000162734	11153	ENSG00000162734	2806	3974.7	193.287	ENSG00000162734	PEA15
ENSG00000169714	7656	ENSG00000169714	1927	3973.02	193.205	ENSG00000169714	CNBP
ENSG00000172336	3923	ENSG00000172336	988	3970.65	193.09	ENSG00000172336	POP7
ENSG00000198258	7652	ENSG00000198258	1931	3962.71	192.704	ENSG00000198258	UBL5
ENSG00000204469	36109	ENSG00000204469	9115	3961.49	192.645	ENSG00000204469	PRRC2A
ENSG00000136167	20012	ENSG00000136167	5061	3954.16	192.288	ENSG00000136167	LCP1
ENSG00000266472	6485	ENSG00000266472	1641	3951.86	192.176	ENSG00000266472	MRPS21
ENSG00000114867	32586	ENSG00000114867	8257	3946.47	191.914	ENSG00000114867	EIF4G1
ENSG00000138085	7961	ENSG00000138085	2019	3943.04	191.748	ENSG00000138085	ATRAID
ENSG00000250479	5353	ENSG00000250479	1360	3936.03	191.407	ENSG00000250479	CHCHD10
ENSG00000159199	10271	ENSG00000159199	2615	3927.72	191.003	ENSG00000159199	ATP5MC1
ENSG00000179950	21253	ENSG00000179950	5424	3918.33	190.546	ENSG00000179950	PUF60
ENSG00000105568	29039	ENSG00000105568	7437	3904.67	189.881	ENSG00000105568	PPP2R1A
ENSG00000072310	31353	ENSG00000072310	8030	3904.48	189.872	ENSG00000072310	SREBF1
ENSG00000197696	3990	ENSG00000197696	1022	3904.11	189.854	ENSG00000197696	NMB
ENSG00000172725	20760	ENSG00000172725	5327	3897.13	189.515	ENSG00000172725	CORO1B
ENSG00000129103	15949	ENSG00000129103	4101	3889.05	189.122	ENSG00000129103	SUMF2
ENSG00000147689	24510	ENSG00000147689	6317	3880.01	188.682	ENSG00000147689	FAM83A
ENSG00000177156	11647	ENSG00000177156	3005	3875.87	188.481	ENSG00000177156	TALDO1
ENSG00000165678	8238	ENSG00000165678	2128	3871.24	188.256	ENSG00000165678	GHITM
ENSG00000261236	14366	ENSG00000261236	3716	3865.98	188	ENSG00000261236	BOP1
ENSG00000170043	4501	ENSG00000170043	1171	3843.72	186.918	ENSG00000170043	TRAPPC1
ENSG00000077312	9035	ENSG00000077312	2361	3826.77	186.093	ENSG00000077312	SNRPA
ENSG00000132002	14012	ENSG00000132002	3672	3815.9	185.565	ENSG00000132002	DNAJB1
ENSG00000162236	8612	ENSG00000162236	2257	3815.68	185.554	ENSG00000162236	STX5
ENSG00000064961	14691	ENSG00000064961	3857	3808.92	185.225	ENSG00000064961	HMG20B
ENSG00000134333	23590	ENSG00000134333	6210	3798.71	184.729	ENSG00000134333	LDHA
ENSG00000130724	8084	ENSG00000130724	2129	3797.09	184.65	ENSG00000130724	CHMP2A
ENSG00000101365	9736	ENSG00000101365	2567	3792.75	184.439	ENSG00000101365	IDH3B
ENSG00000101474	9304	ENSG00000101474	2454	3791.36	184.371	ENSG00000101474	APMAP
ENSG00000155366	15201	ENSG00000155366	4028	3773.83	183.519	ENSG00000155366	RHOC
ENSG00000104805	14842	ENSG00000104805	3937	3769.88	183.327	ENSG00000104805	NUCB1
ENSG00000159166	13124	ENSG00000159166	3482	3769.1	183.289	ENSG00000159166	LAD1
ENSG00000180921	21275	ENSG00000180921	5654	3762.82	182.984	ENSG00000180921	FAM83H
ENSG00000086504	11443	ENSG00000086504	3042	3761.67	182.928	ENSG00000086504	MRPL28
ENSG00000168476	8497	ENSG00000168476	2266	3749.78	182.349	ENSG00000168476	REEP4
ENSG00000118705	10568	ENSG00000118705	2819	3748.85	182.304	ENSG00000118705	RPN2
ENSG00000100353	15210	ENSG00000100353	4070	3737.1	181.733	ENSG00000100353	EIF3D
ENSG00000167700	6809	ENSG00000167700	1823	3735.05	181.633	ENSG00000167700	MFSD3
ENSG00000142669	6655	ENSG00000142669	1786	3726.2	181.203	ENSG00000142669	SH3BGRL3
ENSG00000242147	2592	ENSG00000242147	697	3718.79	180.843	ENSG00000242147	AL365356.5
ENSG00000211584	18270	ENSG00000211584	4921	3712.66	180.544	ENSG00000211584	SLC48A1
ENSG00000101224	15971	ENSG00000101224	4314	3702.13	180.032	ENSG00000101224	CDC25B
ENSG00000101057	10202	ENSG00000101057	2777	3673.75	178.652	ENSG00000101057	MYBL2
ENSG00000116288	8805	ENSG00000116288	2397	3673.34	178.632	ENSG00000116288	PARK7
ENSG00000167642	19064	ENSG00000167642	5199	3666.86	178.317	ENSG00000167642	SPINT2
ENSG00000167508	17277	ENSG00000167508	4717	3662.71	178.115	ENSG00000167508	MVD
ENSG00000177731	23665	ENSG00000177731	6465	3660.48	178.007	ENSG00000177731	FLII
ENSG00000179085	2276	ENSG00000179085	622	3659.16	177.943	ENSG00000179085	DPM3
ENSG00000162458	17253	ENSG00000162458	4716	3658.4	177.905	ENSG00000162458	FBLIM1
ENSG00000123562	9684	ENSG00000123562	2648	3657.1	177.842	ENSG00000123562	MORF4L2
ENSG00000117595	18082	ENSG00000117595	4965	3641.89	177.103	ENSG00000117595	IRF6
ENSG00000131475	8754	ENSG00000131475	2404	3641.43	177.08	ENSG00000131475	VPS25
ENSG00000265972	13196	ENSG00000265972	3625	3640.28	177.024	ENSG00000265972	TXNIP
ENSG00000179115	8864	ENSG00000179115	2435	3640.25	177.023	ENSG00000179115	FARSA
ENSG00000110107	9946	ENSG00000110107	2739	3631.25	176.585	ENSG00000110107	PRPF19
ENSG00000157593	8566	ENSG00000157593	2363	3625.05	176.284	ENSG00000157593	SLC35B2
ENSG00000116649	6880	ENSG00000116649	1898	3624.87	176.275	ENSG00000116649	SRM
ENSG00000166145	12794	ENSG00000166145	3542	3612.08	175.653	ENSG00000166145	SPINT1
ENSG00000089159	26891	ENSG00000089159	7460	3604.69	175.294	ENSG00000089159	PXN
ENSG00000135046	16436	ENSG00000135046	4561	3603.6	175.241	ENSG00000135046	ANXA1
ENSG00000173153	10893	ENSG00000173153	3030	3595.05	174.825	ENSG00000173153	ESRRA
ENSG00000254682	2444	ENSG00000254682	680	3594.12	174.78	ENSG00000254682	AP002387.2
ENSG00000196683	6288	ENSG00000196683	1751	3591.09	174.632	ENSG00000196683	TOMM7
ENSG00000168159	11779	ENSG00000168159	3285	3585.69	174.37	ENSG00000168159	RNF187
ENSG00000151929	9837	ENSG00000151929	2747	3581	174.142	ENSG00000151929	BAG3
ENSG00000089327	10661	ENSG00000089327	2993	3561.98	173.217	ENSG00000089327	FXYD5
ENSG00000148346	5690	ENSG00000148346	1598	3560.7	173.155	ENSG00000148346	LCN2
ENSG00000149357	9890	ENSG00000149357	2778	3560.12	173.126	ENSG00000149357	LAMTOR1
ENSG00000132475	21761	ENSG00000132475	6134	3547.6	172.518	ENSG00000132475	H3F3B
ENSG00000167772	8792	ENSG00000167772	2482	3542.3	172.26	ENSG00000167772	ANGPTL4
ENSG00000063244	14549	ENSG00000063244	4115	3535.6	171.934	ENSG00000063244	U2AF2
ENSG00000169174	17539	ENSG00000169174	4981	3521.18	171.233	ENSG00000169174	PCSK9
ENSG00000221968	22095	ENSG00000221968	6283	3516.63	171.012	ENSG00000221968	FADS3
ENSG00000204568	6633	ENSG00000204568	1888	3513.24	170.847	ENSG00000204568	MRPS18B
ENSG00000167004	14867	ENSG00000167004	4240	3506.37	170.512	ENSG00000167004	PDIA3
ENSG00000160789	24445	ENSG00000160789	6985	3499.64	170.185	ENSG00000160789	LMNA
ENSG00000173207	8180	ENSG00000173207	2338	3498.72	170.14	ENSG00000173207	CKS1B
ENSG00000172500	11726	ENSG00000172500	3353	3497.17	170.065	ENSG00000172500	FIBP
ENSG00000087074	10813	ENSG00000087074	3093	3495.96	170.006	ENSG00000087074	PPP1R15A
ENSG00000271447	9951	ENSG00000271447	2858	3481.81	169.318	ENSG00000271447	MMP28
ENSG00000177606	12292	ENSG00000177606	3540	3472.32	168.856	ENSG00000177606	JUN
ENSG00000171314	8916	ENSG00000171314	2568	3471.96	168.839	ENSG00000171314	PGAM1
ENSG00000106682	11056	ENSG00000106682	3191	3464.74	168.488	ENSG00000106682	EIF4H
ENSG00000069849	8945	ENSG00000069849	2584	3461.69	168.34	ENSG00000069849	ATP1B3
ENSG00000135916	9032	ENSG00000135916	2611	3459.21	168.219	ENSG00000135916	ITM2C
ENSG00000168090	9694	ENSG00000168090	2807	3453.51	167.942	ENSG00000168090	COPS6
ENSG00000131652	6383	ENSG00000131652	1860	3431.72	166.882	ENSG00000131652	THOC6
ENSG00000174775	6344	ENSG00000174775	1854	3421.79	166.399	ENSG00000174775	HRAS
ENSG00000101160	6972	ENSG00000101160	2038	3421	166.361	ENSG00000101160	CTSZ
ENSG00000160446	8875	ENSG00000160446	2597	3417.4	166.186	ENSG00000160446	ZDHHC12
ENSG00000130066	8535	ENSG00000130066	2498	3416.73	166.154	ENSG00000130066	SAT1
ENSG00000131462	8234	ENSG00000131462	2411	3415.18	166.078	ENSG00000131462	TUBG1
ENSG00000100216	7476	ENSG00000100216	2191	3412.14	165.93	ENSG00000100216	TOMM22
ENSG00000166681	3673	ENSG00000166681	1080	3400.93	165.385	ENSG00000166681	BEX3
ENSG00000099624	7639	ENSG00000099624	2250	3395.11	165.102	ENSG00000099624	ATP5F1D
ENSG00000134590	4007	ENSG00000134590	1181	3392.89	164.994	ENSG00000134590	RTL8C
ENSG00000071082	19625	ENSG00000071082	5791	3388.88	164.799	ENSG00000071082	RPL31
ENSG00000053371	6033	ENSG00000053371	1781	3387.42	164.728	ENSG00000053371	AKR7A2
ENSG00000161714	22792	ENSG00000161714	6740	3381.6	164.445	ENSG00000161714	PLCD3
ENSG00000184254	19451	ENSG00000184254	5772	3369.89	163.876	ENSG00000184254	ALDH1A3
ENSG00000089248	10379	ENSG00000089248	3083	3366.53	163.712	ENSG00000089248	ERP29
ENSG00000108344	16689	ENSG00000108344	4964	3362.01	163.492	ENSG00000108344	PSMD3
ENSG00000099804	6500	ENSG00000099804	1942	3347.06	162.766	ENSG00000099804	CDC34
ENSG00000115484	9469	ENSG00000115484	2830	3345.94	162.711	ENSG00000115484	CCT4
ENSG00000102119	6724	ENSG00000102119	2020	3328.71	161.873	ENSG00000102119	EMD
ENSG00000164967	3629	ENSG00000164967	1092	3323.26	161.608	ENSG00000164967	RPP25L
ENSG00000112667	4154	ENSG00000112667	1250	3323.2	161.605	ENSG00000112667	DNPH1
ENSG00000146072	11946	ENSG00000146072	3595	3322.95	161.593	ENSG00000146072	TNFRSF21
ENSG00000166710	20175	ENSG00000166710	6079	3318.8	161.391	ENSG00000166710	B2M
ENSG00000127837	10420	ENSG00000127837	3140	3318.47	161.375	ENSG00000127837	AAMP
ENSG00000010278	13815	ENSG00000010278	4165	3316.93	161.3	ENSG00000010278	CD9
ENSG00000136270	19231	ENSG00000136270	5803	3313.98	161.156	ENSG00000136270	TBRG4
ENSG00000185215	16641	ENSG00000185215	5029	3309.01	160.915	ENSG00000185215	TNFAIP2
ENSG00000095383	12172	ENSG00000095383	3681	3306.71	160.803	ENSG00000095383	TBC1D2
ENSG00000111481	12881	ENSG00000111481	3901	3301.97	160.573	ENSG00000111481	COPZ1
ENSG00000166598	15472	ENSG00000166598	4695	3295.42	160.254	ENSG00000166598	HSP90B1
ENSG00000100823	6203	ENSG00000100823	1886	3288.97	159.941	ENSG00000100823	APEX1
ENSG00000198830	8218	ENSG00000198830	2509	3275.41	159.281	ENSG00000198830	HMGN2
ENSG00000111639	5077	ENSG00000111639	1551	3273.37	159.182	ENSG00000111639	MRPL51
ENSG00000125753	11781	ENSG00000125753	3601	3271.59	159.095	ENSG00000125753	VASP
ENSG00000108561	7629	ENSG00000108561	2335	3267.24	158.884	ENSG00000108561	C1QBP
ENSG00000164104	9060	ENSG00000164104	2775	3264.86	158.768	ENSG00000164104	HMGB2
ENSG00000123989	10937	ENSG00000123989	3354	3260.88	158.575	ENSG00000123989	CHPF
ENSG00000160752	12107	ENSG00000160752	3718	3256.32	158.353	ENSG00000160752	FDPS
ENSG00000007255	3038	ENSG00000007255	933	3256.16	158.345	ENSG00000007255	TRAPPC6A
ENSG00000100348	6656	ENSG00000100348	2050	3246.83	157.891	ENSG00000100348	TXN2
ENSG00000178999	7244	ENSG00000178999	2241	3232.49	157.194	ENSG00000178999	AURKB
ENSG00000165119	16506	ENSG00000165119	5114	3227.61	156.957	ENSG00000165119	HNRNPK
ENSG00000125166	12155	ENSG00000125166	3766	3227.56	156.954	ENSG00000125166	GOT2
ENSG00000070087	11966	ENSG00000070087	3709	3226.21	156.888	ENSG00000070087	PFN2
ENSG00000237550	2313	ENSG00000237550	717	3225.94	156.875	ENSG00000237550	RPL9P9
ENSG00000109475	10931	ENSG00000109475	3393	3221.63	156.666	ENSG00000109475	RPL34
ENSG00000108639	13072	ENSG00000108639	4074	3208.64	156.034	ENSG00000108639	SYNGR2
ENSG00000182795	17604	ENSG00000182795	5502	3199.56	155.593	ENSG00000182795	C1orf116
ENSG00000259153	2290	ENSG00000259153	716	3198.32	155.532	ENSG00000259153	AC004816.1
ENSG00000179262	7827	ENSG00000179262	2449	3196	155.419	ENSG00000179262	RAD23A
ENSG00000124702	6450	ENSG00000124702	2019	3194.65	155.354	ENSG00000124702	KLHDC3
ENSG00000144381	13560	ENSG00000144381	4245	3194.35	155.339	ENSG00000144381	HSPD1
ENSG00000173486	5124	ENSG00000173486	1608	3186.57	154.961	ENSG00000173486	FKBP2
ENSG00000196576	23101	ENSG00000196576	7257	3183.27	154.8	ENSG00000196576	PLXNB2
ENSG00000183684	5010	ENSG00000183684	1574	3182.97	154.786	ENSG00000183684	ALYREF
ENSG00000107404	12118	ENSG00000107404	3814	3177.24	154.507	ENSG00000107404	DVL1
ENSG00000134809	2457	ENSG00000134809	777	3162.16	153.774	ENSG00000134809	TIMM10
ENSG00000130706	6760	ENSG00000130706	2142	3155.93	153.471	ENSG00000130706	ADRM1
ENSG00000130332	5358	ENSG00000130332	1698	3155.48	153.449	ENSG00000130332	LSM7
ENSG00000164054	14716	ENSG00000164054	4664	3155.23	153.437	ENSG00000164054	SHISA5
ENSG00000087460	42018	ENSG00000087460	13320	3154.5	153.402	ENSG00000087460	GNAS
ENSG00000105223	16293	ENSG00000105223	5184	3142.94	152.839	ENSG00000105223	PLD3
ENSG00000199753	220	ENSG00000199753	70	3142.86	152.835	ENSG00000199753	SNORD104
ENSG00000185201	4844	ENSG00000185201	1543	3139.34	152.664	ENSG00000185201	IFITM2
ENSG00000131069	16901	ENSG00000131069	5385	3138.53	152.625	ENSG00000131069	ACSS2
ENSG00000188290	3501	ENSG00000188290	1118	3131.48	152.282	ENSG00000188290	HES4
ENSG00000197451	6702	ENSG00000197451	2144	3125.93	152.012	ENSG00000197451	HNRNPAB
ENSG00000197903	1190	ENSG00000197903	381	3123.36	151.887	ENSG00000197903	HIST1H2BK
ENSG00000136068	43562	ENSG00000136068	13952	3122.28	151.834	ENSG00000136068	FLNB
ENSG00000105355	8772	ENSG00000105355	2813	3118.38	151.645	ENSG00000105355	PLIN3
ENSG00000169689	4766	ENSG00000169689	1531	3113	151.383	ENSG00000169689	CENPX
ENSG00000116871	16361	ENSG00000116871	5271	3103.97	150.944	ENSG00000116871	MAP7D1
ENSG00000147140	16381	ENSG00000147140	5292	3095.43	150.529	ENSG00000147140	NONO
ENSG00000171148	13104	ENSG00000171148	4234	3094.95	150.505	ENSG00000171148	TADA3
ENSG00000104852	14496	ENSG00000104852	4684	3094.79	150.498	ENSG00000104852	SNRNP70
ENSG00000075785	8398	ENSG00000075785	2717	3090.91	150.309	ENSG00000075785	RAB7A
ENSG00000130309	15125	ENSG00000130309	4900	3086.73	150.106	ENSG00000130309	COLGALT1
ENSG00000204463	16357	ENSG00000204463	5310	3080.41	149.799	ENSG00000204463	BAG6
ENSG00000182481	9668	ENSG00000182481	3140	3078.98	149.729	ENSG00000182481	KPNA2
ENSG00000124562	3931	ENSG00000124562	1277	3078.31	149.696	ENSG00000124562	SNRPC
ENSG00000169230	5761	ENSG00000169230	1875	3072.53	149.415	ENSG00000169230	PRELID1
ENSG00000130811	10687	ENSG00000130811	3486	3065.69	149.083	ENSG00000130811	EIF3G
ENSG00000159840	10661	ENSG00000159840	3482	3061.75	148.891	ENSG00000159840	ZYX
ENSG00000148334	9301	ENSG00000148334	3039	3060.55	148.832	ENSG00000148334	PTGES2
ENSG00000106636	11334	ENSG00000106636	3707	3057.46	148.682	ENSG00000106636	YKT6
ENSG00000105220	32588	ENSG00000105220	10680	3051.31	148.383	ENSG00000105220	GPI
ENSG00000155660	9979	ENSG00000155660	3277	3045.16	148.084	ENSG00000155660	PDIA4
ENSG00000116521	7423	ENSG00000116521	2442	3039.72	147.82	ENSG00000116521	SCAMP3
ENSG00000149923	8300	ENSG00000149923	2734	3035.84	147.631	ENSG00000149923	PPP4C
ENSG00000102225	19794	ENSG00000102225	6524	3034.03	147.543	ENSG00000102225	CDK16
ENSG00000158747	10903	ENSG00000158747	3596	3031.98	147.443	ENSG00000158747	NBL1
ENSG00000260549	1245	ENSG00000260549	411	3029.2	147.308	ENSG00000260549	MT1L
ENSG00000169908	11110	ENSG00000169908	3668	3028.9	147.293	ENSG00000169908	TM4SF1
ENSG00000131653	13576	ENSG00000131653	4489	3024.28	147.069	ENSG00000131653	TRAF7
ENSG00000181924	6788	ENSG00000181924	2246	3022.26	146.971	ENSG00000181924	COA4
ENSG00000125817	8559	ENSG00000125817	2840	3013.73	146.556	ENSG00000125817	CENPB
ENSG00000116586	4333	ENSG00000116586	1438	3013.21	146.531	ENSG00000116586	LAMTOR2
ENSG00000204580	27485	ENSG00000204580	9122	3013.05	146.522	ENSG00000204580	DDR1
ENSG00000117448	9399	ENSG00000117448	3121	3011.53	146.449	ENSG00000117448	AKR1A1
ENSG00000121900	4251	ENSG00000121900	1417	3000	145.888	ENSG00000121900	TMEM54
ENSG00000124767	7055	ENSG00000124767	2352	2999.57	145.867	ENSG00000124767	GLO1
ENSG00000125970	22521	ENSG00000125970	7513	2997.6	145.772	ENSG00000125970	RALY
ENSG00000142949	32101	ENSG00000142949	10712	2996.73	145.729	ENSG00000142949	PTPRF
ENSG00000140319	5992	ENSG00000140319	2005	2988.53	145.33	ENSG00000140319	SRP14
ENSG00000165916	6740	ENSG00000165916	2276	2961.34	144.008	ENSG00000165916	PSMC3
ENSG00000099817	14394	ENSG00000099817	4865	2958.68	143.879	ENSG00000099817	POLR2E
ENSG00000241468	6731	ENSG00000241468	2275	2958.68	143.879	ENSG00000241468	ATP5MF
ENSG00000074842	4963	ENSG00000074842	1678	2957.69	143.83	ENSG00000074842	MYDGF
ENSG00000174851	7001	ENSG00000174851	2370	2954.01	143.652	ENSG00000174851	YIF1A
ENSG00000124942	57474	ENSG00000124942	19465	2952.68	143.587	ENSG00000124942	AHNAK
ENSG00000173848	12323	ENSG00000173848	4175	2951.62	143.535	ENSG00000173848	NET1
ENSG00000130748	1955	ENSG00000130748	663	2948.72	143.394	ENSG00000130748	TMEM160
ENSG00000169241	6898	ENSG00000169241	2340	2947.86	143.353	ENSG00000169241	SLC50A1
ENSG00000083444	15611	ENSG00000083444	5320	2934.4	142.698	ENSG00000083444	PLOD1
ENSG00000084234	21871	ENSG00000084234	7463	2930.59	142.513	ENSG00000084234	APLP2
ENSG00000189280	3967	ENSG00000189280	1355	2927.68	142.371	ENSG00000189280	GJB5
ENSG00000125538	9054	ENSG00000125538	3096	2924.42	142.213	ENSG00000125538	IL1B
ENSG00000108262	16431	ENSG00000108262	5635	2915.88	141.797	ENSG00000108262	GIT1
ENSG00000109107	8515	ENSG00000109107	2928	2908.13	141.42	ENSG00000109107	ALDOC
ENSG00000166949	26500	ENSG00000166949	9113	2907.93	141.411	ENSG00000166949	SMAD3
ENSG00000128185	3355	ENSG00000128185	1154	2907.28	141.379	ENSG00000128185	DGCR6L
ENSG00000146540	14418	ENSG00000146540	4961	2906.27	141.33	ENSG00000146540	C7orf50
ENSG00000143774	13710	ENSG00000143774	4725	2901.59	141.102	ENSG00000143774	GUK1
ENSG00000077549	9392	ENSG00000077549	3238	2900.56	141.052	ENSG00000077549	CAPZB
ENSG00000126768	7428	ENSG00000126768	2562	2899.3	140.991	ENSG00000126768	TIMM17B
ENSG00000142168	5849	ENSG00000142168	2019	2896.98	140.878	ENSG00000142168	SOD1
ENSG00000134057	7390	ENSG00000134057	2558	2888.98	140.489	ENSG00000134057	CCNB1
ENSG00000177106	16383	ENSG00000177106	5693	2877.74	139.943	ENSG00000177106	EPS8L2
ENSG00000159352	8701	ENSG00000159352	3027	2874.46	139.783	ENSG00000159352	PSMD4
ENSG00000106244	8201	ENSG00000106244	2854	2873.51	139.737	ENSG00000106244	PDAP1
ENSG00000085662	10511	ENSG00000085662	3660	2871.86	139.657	ENSG00000085662	AKR1B1
ENSG00000132591	6627	ENSG00000132591	2318	2858.93	139.028	ENSG00000132591	ERAL1
ENSG00000146066	1907	ENSG00000146066	668	2854.79	138.827	ENSG00000146066	HIGD2A
ENSG00000102172	6165	ENSG00000102172	2160	2854.17	138.796	ENSG00000102172	SMS
ENSG00000126934	14898	ENSG00000126934	5236	2845.3	138.365	ENSG00000126934	MAP2K2
ENSG00000119333	7405	ENSG00000119333	2604	2843.7	138.287	ENSG00000119333	WDR34
ENSG00000198911	21427	ENSG00000198911	7557	2835.38	137.883	ENSG00000198911	SREBF2
ENSG00000101421	4663	ENSG00000101421	1646	2832.93	137.763	ENSG00000101421	CHMP4B
ENSG00000102996	12510	ENSG00000102996	4419	2830.96	137.668	ENSG00000102996	MMP15
ENSG00000168802	9569	ENSG00000168802	3383	2828.55	137.551	ENSG00000168802	CHTF8
ENSG00000100304	13058	ENSG00000100304	4622	2825.18	137.387	ENSG00000100304	TTLL12
ENSG00000133243	16777	ENSG00000133243	5944	2822.51	137.257	ENSG00000133243	BTBD2
ENSG00000068120	11374	ENSG00000068120	4032	2820.93	137.18	ENSG00000068120	COASY
ENSG00000088325	10147	ENSG00000088325	3605	2814.7	136.877	ENSG00000088325	TPX2
ENSG00000105677	5437	ENSG00000105677	1932	2814.18	136.852	ENSG00000105677	TMEM147
ENSG00000101150	13185	ENSG00000101150	4694	2808.9	136.595	ENSG00000101150	TPD52L2
ENSG00000160410	11043	ENSG00000160410	3936	2805.64	136.436	ENSG00000160410	SHKBP1
ENSG00000125877	5806	ENSG00000125877	2071	2803.48	136.331	ENSG00000125877	ITPA
ENSG00000065427	11343	ENSG00000065427	4065	2790.41	135.696	ENSG00000065427	KARS
ENSG00000072110	29612	ENSG00000072110	10626	2786.75	135.518	ENSG00000072110	ACTN1
ENSG00000170906	6892	ENSG00000170906	2475	2784.65	135.416	ENSG00000170906	NDUFA3
ENSG00000161179	4882	ENSG00000161179	1754	2783.35	135.353	ENSG00000161179	YDJC
ENSG00000085733	19322	ENSG00000085733	6949	2780.54	135.216	ENSG00000085733	CTTN
ENSG00000167601	14330	ENSG00000167601	5154	2780.36	135.207	ENSG00000167601	AXL
ENSG00000178209	47238	ENSG00000178209	16991	2780.18	135.198	ENSG00000178209	PLEC
ENSG00000172216	5438	ENSG00000172216	1956	2780.16	135.198	ENSG00000172216	CEBPB
ENSG00000143977	4990	ENSG00000143977	1795	2779.94	135.187	ENSG00000143977	SNRPG
ENSG00000108523	7595	ENSG00000108523	2744	2767.86	134.599	ENSG00000108523	RNF167
ENSG00000073578	23165	ENSG00000073578	8383	2763.33	134.379	ENSG00000073578	SDHA
ENSG00000178449	2954	ENSG00000178449	1073	2753.03	133.878	ENSG00000178449	COX14
ENSG00000145912	4152	ENSG00000145912	1510	2749.67	133.715	ENSG00000145912	NHP2
ENSG00000142230	9333	ENSG00000142230	3396	2748.23	133.645	ENSG00000142230	SAE1
ENSG00000165637	7768	ENSG00000165637	2827	2747.79	133.623	ENSG00000165637	VDAC2
ENSG00000122359	23381	ENSG00000122359	8513	2746.51	133.561	ENSG00000122359	ANXA11
ENSG00000104969	10427	ENSG00000104969	3801	2743.23	133.401	ENSG00000104969	SGTA
ENSG00000269893	2528	ENSG00000269893	923	2738.89	133.191	ENSG00000269893	SNHG8
ENSG00000049656	17943	ENSG00000049656	6557	2736.46	133.073	ENSG00000049656	CLPTM1L
ENSG00000132646	4025	ENSG00000132646	1471	2736.23	133.061	ENSG00000132646	PCNA
ENSG00000139211	10824	ENSG00000139211	3956	2736.1	133.055	ENSG00000139211	AMIGO2
ENSG00000213585	8639	ENSG00000213585	3163	2731.27	132.82	ENSG00000213585	VDAC1
ENSG00000167747	8892	ENSG00000167747	3256	2730.96	132.805	ENSG00000167747	C19orf48
ENSG00000125656	6217	ENSG00000125656	2278	2729.15	132.717	ENSG00000125656	CLPP
ENSG00000160888	8377	ENSG00000160888	3072	2726.89	132.607	ENSG00000160888	IER2
ENSG00000163902	10880	ENSG00000163902	3992	2725.45	132.537	ENSG00000163902	RPN1
ENSG00000141756	11633	ENSG00000141756	4273	2722.44	132.391	ENSG00000141756	FKBP10
ENSG00000237973	4190	ENSG00000237973	1543	2715.49	132.052	ENSG00000237973	MTCO1P12
ENSG00000188846	23413	ENSG00000188846	8626	2714.24	131.992	ENSG00000188846	RPL14
ENSG00000002834	19101	ENSG00000002834	7061	2705.14	131.549	ENSG00000002834	LASP1
ENSG00000148426	9859	ENSG00000148426	3663	2691.51	130.886	ENSG00000148426	PROSER2
ENSG00000170027	10091	ENSG00000170027	3750	2690.93	130.858	ENSG00000170027	YWHAG
ENSG00000102265	4145	ENSG00000102265	1541	2689.81	130.804	ENSG00000102265	TIMP1
ENSG00000131174	8127	ENSG00000131174	3024	2687.5	130.691	ENSG00000131174	COX7B
ENSG00000011304	18491	ENSG00000011304	6883	2686.47	130.641	ENSG00000011304	PTBP1
ENSG00000164733	19940	ENSG00000164733	7428	2684.44	130.542	ENSG00000164733	CTSB
ENSG00000075415	23871	ENSG00000075415	8896	2683.34	130.489	ENSG00000075415	SLC25A3
ENSG00000148672	9423	ENSG00000148672	3519	2677.75	130.217	ENSG00000148672	GLUD1
ENSG00000008018	6041	ENSG00000008018	2256	2677.75	130.217	ENSG00000008018	PSMB1
ENSG00000137161	4566	ENSG00000137161	1712	2667.06	129.697	ENSG00000137161	CNPY3
ENSG00000100243	15884	ENSG00000100243	5973	2659.3	129.32	ENSG00000100243	CYB5R3
ENSG00000111667	9913	ENSG00000111667	3738	2651.95	128.963	ENSG00000111667	USP5
ENSG00000164897	5313	ENSG00000164897	2005	2649.88	128.862	ENSG00000164897	TMUB1
ENSG00000203950	3350	ENSG00000203950	1265	2648.22	128.781	ENSG00000203950	RTL8A
ENSG00000181218	2362	ENSG00000181218	895	2639.11	128.338	ENSG00000181218	HIST3H2A
ENSG00000183617	2641	ENSG00000183617	1003	2633.1	128.046	ENSG00000183617	MRPL54
ENSG00000231925	13301	ENSG00000231925	5056	2630.74	127.931	ENSG00000231925	TAPBP
ENSG00000148362	3592	ENSG00000148362	1367	2627.65	127.781	ENSG00000148362	PAXX
ENSG00000142192	16587	ENSG00000142192	6316	2626.19	127.71	ENSG00000142192	APP
ENSG00000189306	10713	ENSG00000189306	4082	2624.45	127.625	ENSG00000189306	RRP7A
ENSG00000135926	13377	ENSG00000135926	5098	2623.97	127.602	ENSG00000135926	TMBIM1
ENSG00000141738	9433	ENSG00000141738	3597	2622.46	127.529	ENSG00000141738	GRB7
ENSG00000158864	9588	ENSG00000158864	3658	2621.1	127.463	ENSG00000158864	NDUFS2
ENSG00000148308	9403	ENSG00000148308	3592	2617.76	127.3	ENSG00000148308	GTF3C5
ENSG00000124225	14695	ENSG00000124225	5619	2615.23	127.177	ENSG00000124225	PMEPA1
ENSG00000063660	17015	ENSG00000063660	6516	2611.26	126.984	ENSG00000063660	GPC1
ENSG00000118816	9768	ENSG00000118816	3741	2611.07	126.974	ENSG00000118816	CCNI
ENSG00000197879	21120	ENSG00000197879	8106	2605.48	126.703	ENSG00000197879	MYO1C
ENSG00000110057	9235	ENSG00000110057	3548	2602.87	126.576	ENSG00000110057	UNC93B1
ENSG00000031698	9967	ENSG00000031698	3836	2598.28	126.353	ENSG00000031698	SARS
ENSG00000126254	5722	ENSG00000126254	2206	2593.83	126.137	ENSG00000126254	RBM42
ENSG00000160948	9775	ENSG00000160948	3769	2593.53	126.121	ENSG00000160948	VPS28
ENSG00000233901	4133	ENSG00000233901	1594	2592.85	126.089	ENSG00000233901	LINC01503
ENSG00000108679	9289	ENSG00000108679	3584	2591.8	126.037	ENSG00000108679	LGALS3BP
ENSG00000126456	9815	ENSG00000126456	3794	2586.98	125.803	ENSG00000126456	IRF3
ENSG00000117411	9752	ENSG00000117411	3772	2585.37	125.725	ENSG00000117411	B4GALT2
ENSG00000127824	10540	ENSG00000127824	4079	2583.97	125.657	ENSG00000127824	TUBA4A
ENSG00000005075	3492	ENSG00000005075	1355	2577.12	125.324	ENSG00000005075	POLR2J
ENSG00000134825	7898	ENSG00000134825	3068	2574.32	125.187	ENSG00000134825	TMEM258
ENSG00000146834	8792	ENSG00000146834	3420	2570.76	125.014	ENSG00000146834	MEPCE
ENSG00000177105	4581	ENSG00000177105	1782	2570.71	125.012	ENSG00000177105	RHOG
ENSG00000185122	13628	ENSG00000185122	5307	2567.93	124.877	ENSG00000185122	HSF1
ENSG00000138107	11929	ENSG00000138107	4654	2563.17	124.645	ENSG00000138107	ACTR1A
ENSG00000165280	13907	ENSG00000165280	5438	2557.37	124.363	ENSG00000165280	VCP
ENSG00000169750	3900	ENSG00000169750	1527	2554.03	124.201	ENSG00000169750	RAC3
ENSG00000159346	8126	ENSG00000159346	3193	2544.94	123.759	ENSG00000159346	ADIPOR1
ENSG00000197785	7793	ENSG00000197785	3069	2539.26	123.483	ENSG00000197785	ATAD3A
ENSG00000007520	3150	ENSG00000007520	1243	2534.19	123.236	ENSG00000007520	TSR3
ENSG00000165802	12442	ENSG00000165802	4912	2532.98	123.177	ENSG00000165802	NSMF
ENSG00000005486	6176	ENSG00000005486	2441	2530.11	123.038	ENSG00000005486	RHBDD2
ENSG00000025772	5208	ENSG00000025772	2062	2525.7	122.823	ENSG00000025772	TOMM34
ENSG00000165629	5869	ENSG00000165629	2326	2523.22	122.702	ENSG00000165629	ATP5F1C
ENSG00000012061	14062	ENSG00000012061	5576	2521.88	122.637	ENSG00000012061	ERCC1
ENSG00000165886	4294	ENSG00000165886	1706	2517	122.4	ENSG00000165886	UBTD1
ENSG00000169813	8178	ENSG00000169813	3253	2513.99	122.254	ENSG00000169813	HNRNPF
ENSG00000125991	15106	ENSG00000125991	6012	2512.64	122.188	ENSG00000125991	ERGIC3
ENSG00000092929	19419	ENSG00000092929	7752	2505.03	121.818	ENSG00000092929	UNC13D
ENSG00000115053	17353	ENSG00000115053	6929	2504.4	121.787	ENSG00000115053	NCL
ENSG00000221829	9039	ENSG00000221829	3614	2501.11	121.627	ENSG00000221829	FANCG
ENSG00000213593	5614	ENSG00000213593	2246	2499.55	121.552	ENSG00000213593	TMX2
ENSG00000177674	6078	ENSG00000177674	2435	2496.1	121.384	ENSG00000177674	AGTRAP
ENSG00000105669	7188	ENSG00000105669	2885	2491.51	121.16	ENSG00000105669	COPE
ENSG00000133265	5370	ENSG00000133265	2159	2487.26	120.954	ENSG00000133265	HSPBP1
ENSG00000090776	8235	ENSG00000090776	3314	2484.91	120.84	ENSG00000090776	EFNB1
ENSG00000270170	2281	ENSG00000270170	918	2484.75	120.832	ENSG00000270170	NCBP2-AS2
ENSG00000122705	6240	ENSG00000122705	2515	2481.11	120.655	ENSG00000122705	CLTA
ENSG00000182054	6977	ENSG00000182054	2814	2479.39	120.571	ENSG00000182054	IDH2
ENSG00000180900	15322	ENSG00000180900	6192	2474.48	120.333	ENSG00000180900	SCRIB
ENSG00000100632	3577	ENSG00000100632	1446	2473.72	120.295	ENSG00000100632	ERH
ENSG00000167986	34439	ENSG00000167986	13950	2468.75	120.053	ENSG00000167986	DDB1
ENSG00000197157	16036	ENSG00000197157	6500	2467.08	119.972	ENSG00000197157	SND1
ENSG00000158042	5598	ENSG00000158042	2276	2459.58	119.608	ENSG00000158042	MRPL17
ENSG00000159111	6793	ENSG00000159111	2764	2457.67	119.515	ENSG00000159111	MRPL10
ENSG00000127022	15295	ENSG00000127022	6235	2453.09	119.292	ENSG00000127022	CANX
ENSG00000136840	6446	ENSG00000136840	2630	2450.95	119.188	ENSG00000136840	ST6GALNAC4
ENSG00000163479	16293	ENSG00000163479	6651	2449.71	119.128	ENSG00000163479	SSR2
ENSG00000100994	10950	ENSG00000100994	4474	2447.47	119.019	ENSG00000100994	PYGB
ENSG00000130731	4464	ENSG00000130731	1830	2439.34	118.624	ENSG00000130731	METTL26
ENSG00000130202	9140	ENSG00000130202	3747	2439.28	118.621	ENSG00000130202	NECTIN2
ENSG00000125998	7653	ENSG00000125998	3145	2433.39	118.334	ENSG00000125998	FAM83C
ENSG00000065268	5734	ENSG00000065268	2357	2432.75	118.303	ENSG00000065268	WDR18
ENSG00000149541	5901	ENSG00000149541	2428	2430.4	118.189	ENSG00000149541	B3GAT3
ENSG00000161249	18068	ENSG00000161249	7444	2427.19	118.033	ENSG00000161249	DMKN
ENSG00000247077	9576	ENSG00000247077	3952	2423.08	117.833	ENSG00000247077	PGAM5
ENSG00000197324	17228	ENSG00000197324	7112	2422.38	117.799	ENSG00000197324	LRP10
ENSG00000135821	21867	ENSG00000135821	9032	2421.06	117.734	ENSG00000135821	GLUL
ENSG00000179526	6729	ENSG00000179526	2783	2417.89	117.581	ENSG00000179526	SHARPIN
ENSG00000155368	6047	ENSG00000155368	2509	2410.12	117.203	ENSG00000155368	DBI
ENSG00000173653	7215	ENSG00000173653	2995	2409.02	117.149	ENSG00000173653	RCE1
ENSG00000178078	6654	ENSG00000178078	2766	2405.64	116.985	ENSG00000178078	STAP2
ENSG00000103811	14136	ENSG00000103811	5892	2399.19	116.671	ENSG00000103811	CTSH
ENSG00000188064	12110	ENSG00000188064	5051	2397.55	116.591	ENSG00000188064	WNT7B
ENSG00000134363	7105	ENSG00000134363	2969	2393.06	116.373	ENSG00000134363	FST
ENSG00000164880	21644	ENSG00000164880	9062	2388.44	116.148	ENSG00000164880	INTS1
ENSG00000104915	4289	ENSG00000104915	1796	2388.08	116.131	ENSG00000104915	STX10
ENSG00000185896	13694	ENSG00000185896	5739	2386.13	116.036	ENSG00000185896	LAMP1
ENSG00000063046	14649	ENSG00000063046	6146	2383.5	115.908	ENSG00000063046	EIF4B
ENSG00000130164	18340	ENSG00000130164	7718	2376.26	115.556	ENSG00000130164	LDLR
ENSG00000180879	10907	ENSG00000180879	4590	2376.25	115.556	ENSG00000180879	SSR4
ENSG00000062485	15199	ENSG00000062485	6402	2374.1	115.451	ENSG00000062485	CS
ENSG00000189334	3026	ENSG00000189334	1277	2369.62	115.233	ENSG00000189334	S100A14
ENSG00000120509	3298	ENSG00000120509	1393	2367.55	115.133	ENSG00000120509	PDZD11
ENSG00000088986	6999	ENSG00000088986	2957	2366.93	115.102	ENSG00000088986	DYNLL1
ENSG00000125505	12523	ENSG00000125505	5292	2366.4	115.077	ENSG00000125505	MBOAT7
ENSG00000136271	9623	ENSG00000136271	4068	2365.54	115.034	ENSG00000136271	DDX56
ENSG00000078369	15174	ENSG00000078369	6417	2364.66	114.992	ENSG00000078369	GNB1
ENSG00000092621	21773	ENSG00000092621	9217	2362.27	114.875	ENSG00000092621	PHGDH
ENSG00000176170	10399	ENSG00000176170	4416	2354.85	114.515	ENSG00000176170	SPHK1
ENSG00000117419	6555	ENSG00000117419	2785	2353.68	114.458	ENSG00000117419	ERI3
ENSG00000116717	4859	ENSG00000116717	2069	2348.48	114.205	ENSG00000116717	GADD45A
ENSG00000204356	6372	ENSG00000204356	2719	2343.51	113.963	ENSG00000204356	NELFE
ENSG00000163399	17014	ENSG00000163399	7261	2343.2	113.948	ENSG00000163399	ATP1A1
ENSG00000021355	7235	ENSG00000021355	3094	2338.4	113.715	ENSG00000021355	SERPINB1
ENSG00000166197	9274	ENSG00000166197	3970	2336.02	113.599	ENSG00000166197	NOLC1
ENSG00000147684	9570	ENSG00000147684	4106	2330.74	113.342	ENSG00000147684	NDUFB9
ENSG00000184363	8824	ENSG00000184363	3787	2330.08	113.31	ENSG00000184363	PKP3
ENSG00000116096	3446	ENSG00000116096	1480	2328.38	113.228	ENSG00000116096	SPR
ENSG00000064932	15402	ENSG00000064932	6626	2324.48	113.038	ENSG00000064932	SBNO2
ENSG00000185803	7151	ENSG00000185803	3077	2324.02	113.015	ENSG00000185803	SLC52A2
ENSG00000009307	13410	ENSG00000009307	5778	2320.87	112.863	ENSG00000009307	CSDE1
ENSG00000111321	14552	ENSG00000111321	6280	2317.2	112.684	ENSG00000111321	LTBR
ENSG00000179010	6148	ENSG00000179010	2655	2315.63	112.608	ENSG00000179010	MRFAP1
ENSG00000126756	2873	ENSG00000126756	1243	2311.34	112.399	ENSG00000126756	UXT
ENSG00000067057	11172	ENSG00000067057	4836	2310.17	112.342	ENSG00000067057	PFKP
ENSG00000006125	17526	ENSG00000006125	7587	2310	112.334	ENSG00000006125	AP2B1
ENSG00000162337	14233	ENSG00000162337	6164	2309.05	112.288	ENSG00000162337	LRP5
ENSG00000184640	29630	ENSG00000184640	12844	2306.91	112.184	ENSG00000184640	SEPT9
ENSG00000160767	10292	ENSG00000160767	4468	2303.49	112.017	ENSG00000160767	FAM189B
ENSG00000100979	5850	ENSG00000100979	2541	2302.24	111.957	ENSG00000100979	PLTP
ENSG00000148290	4052	ENSG00000148290	1761	2300.97	111.894	ENSG00000148290	SURF1
ENSG00000119408	10160	ENSG00000119408	4419	2299.16	111.807	ENSG00000119408	NEK6
ENSG00000156976	14077	ENSG00000156976	6133	2295.29	111.618	ENSG00000156976	EIF4A2
ENSG00000172301	3277	ENSG00000172301	1432	2288.41	111.284	ENSG00000172301	COPRS
ENSG00000100410	2825	ENSG00000100410	1235	2287.45	111.237	ENSG00000100410	PHF5A
ENSG00000057608	9217	ENSG00000057608	4033	2285.4	111.137	ENSG00000057608	GDI2
ENSG00000122566	21161	ENSG00000122566	9267	2283.48	111.044	ENSG00000122566	HNRNPA2B1
ENSG00000114353	17452	ENSG00000114353	7650	2281.31	110.938	ENSG00000114353	GNAI2
ENSG00000103653	10417	ENSG00000103653	4570	2279.43	110.847	ENSG00000103653	CSK
ENSG00000130313	6467	ENSG00000130313	2847	2271.51	110.462	ENSG00000130313	PGLS
ENSG00000105254	7550	ENSG00000105254	3326	2269.99	110.388	ENSG00000105254	TBCB
ENSG00000176946	7142	ENSG00000176946	3147	2269.46	110.363	ENSG00000176946	THAP4
ENSG00000124145	5930	ENSG00000124145	2613	2269.42	110.361	ENSG00000124145	SDC4
ENSG00000146112	10415	ENSG00000146112	4599	2264.62	110.127	ENSG00000146112	PPP1R18
ENSG00000142186	9690	ENSG00000142186	4282	2262.96	110.046	ENSG00000142186	SCYL1
ENSG00000111843	2976	ENSG00000111843	1321	2252.84	109.554	ENSG00000111843	TMEM14C
ENSG00000102898	8769	ENSG00000102898	3895	2251.35	109.482	ENSG00000102898	NUTF2
ENSG00000168496	5577	ENSG00000168496	2478	2250.61	109.445	ENSG00000168496	FEN1
ENSG00000161011	17200	ENSG00000161011	7654	2247.19	109.279	ENSG00000161011	SQSTM1
ENSG00000149792	6921	ENSG00000149792	3080	2247.08	109.274	ENSG00000149792	MRPL49
ENSG00000169957	5378	ENSG00000169957	2395	2245.51	109.198	ENSG00000169957	ZNF768
ENSG00000128626	4811	ENSG00000128626	2144	2243.94	109.121	ENSG00000128626	MRPS12
ENSG00000170892	7941	ENSG00000170892	3542	2241.95	109.025	ENSG00000170892	TSEN34
ENSG00000170515	8506	ENSG00000170515	3795	2241.37	108.996	ENSG00000170515	PA2G4
ENSG00000149136	14164	ENSG00000149136	6323	2240.08	108.933	ENSG00000149136	SSRP1
ENSG00000162729	5798	ENSG00000162729	2592	2236.88	108.778	ENSG00000162729	IGSF8
ENSG00000013588	18879	ENSG00000013588	8440	2236.85	108.776	ENSG00000013588	GPRC5A
ENSG00000103202	8197	ENSG00000103202	3670	2233.51	108.614	ENSG00000103202	NME4
ENSG00000052802	6459	ENSG00000052802	2892	2233.4	108.609	ENSG00000052802	MSMO1
ENSG00000174744	5612	ENSG00000174744	2514	2232.3	108.555	ENSG00000174744	BRMS1
ENSG00000160877	9986	ENSG00000160877	4474	2232.01	108.541	ENSG00000160877	NACC1
ENSG00000113732	3618	ENSG00000113732	1623	2229.21	108.405	ENSG00000113732	ATP6V0E1
ENSG00000084754	9775	ENSG00000084754	4385	2229.19	108.404	ENSG00000084754	HADHA
ENSG00000167775	5057	ENSG00000167775	2277	2220.9	108.001	ENSG00000167775	CD320
ENSG00000176393	7713	ENSG00000176393	3479	2217.02	107.812	ENSG00000176393	RNPEP
ENSG00000100997	7602	ENSG00000100997	3429	2216.97	107.81	ENSG00000100997	ABHD12
ENSG00000134686	11028	ENSG00000134686	4975	2216.68	107.796	ENSG00000134686	PHC2
ENSG00000197345	6226	ENSG00000197345	2825	2203.89	107.174	ENSG00000197345	MRPL21
ENSG00000204394	13390	ENSG00000204394	6081	2201.94	107.079	ENSG00000204394	VARS
ENSG00000138629	4147	ENSG00000138629	1885	2200	106.985	ENSG00000138629	UBL7
ENSG00000124733	6630	ENSG00000124733	3017	2197.55	106.865	ENSG00000124733	MEA1
ENSG00000101608	7130	ENSG00000101608	3245	2197.23	106.85	ENSG00000101608	MYL12A
ENSG00000136240	8763	ENSG00000136240	3990	2196.24	106.802	ENSG00000136240	KDELR2
ENSG00000186480	8005	ENSG00000186480	3650	2193.15	106.651	ENSG00000186480	INSIG1
ENSG00000156453	12936	ENSG00000156453	5903	2191.43	106.568	ENSG00000156453	PCDH1
ENSG00000134419	14636	ENSG00000134419	6679	2191.35	106.564	ENSG00000134419	RPS15A
ENSG00000104419	21518	ENSG00000104419	9823	2190.57	106.526	ENSG00000104419	NDRG1
ENSG00000171222	4371	ENSG00000171222	1996	2189.88	106.492	ENSG00000171222	SCAND1
ENSG00000163874	6823	ENSG00000163874	3121	2186.16	106.311	ENSG00000163874	ZC3H12A
ENSG00000123131	4160	ENSG00000123131	1904	2184.87	106.249	ENSG00000123131	PRDX4
ENSG00000265354	2669	ENSG00000265354	1222	2184.12	106.213	ENSG00000265354	TIMM23
ENSG00000126067	10575	ENSG00000126067	4843	2183.56	106.185	ENSG00000126067	PSMB2
ENSG00000187778	7133	ENSG00000187778	3269	2182.01	106.11	ENSG00000187778	MCRS1
ENSG00000112335	4013	ENSG00000112335	1842	2178.61	105.944	ENSG00000112335	SNX3
ENSG00000169583	2562	ENSG00000169583	1177	2176.72	105.853	ENSG00000169583	CLIC3
ENSG00000169727	13368	ENSG00000169727	6155	2171.89	105.618	ENSG00000169727	GPS1
ENSG00000078808	10227	ENSG00000078808	4709	2171.8	105.613	ENSG00000078808	SDF4
ENSG00000099875	11327	ENSG00000099875	5221	2169.51	105.502	ENSG00000099875	MKNK2
ENSG00000166851	10305	ENSG00000166851	4760	2164.92	105.278	ENSG00000166851	PLK1
ENSG00000132963	3086	ENSG00000132963	1428	2161.06	105.091	ENSG00000132963	POMP
ENSG00000130204	7782	ENSG00000130204	3610	2155.68	104.829	ENSG00000130204	TOMM40
ENSG00000211445	6798	ENSG00000211445	3163	2149.23	104.515	ENSG00000211445	GPX3
ENSG00000132481	6749	ENSG00000132481	3142	2147.99	104.456	ENSG00000132481	TRIM47
ENSG00000117410	7570	ENSG00000117410	3535	2141.44	104.137	ENSG00000117410	ATP6V0B
ENSG00000168374	5555	ENSG00000168374	2595	2140.66	104.099	ENSG00000168374	ARF4
ENSG00000130159	5073	ENSG00000130159	2370	2140.51	104.091	ENSG00000130159	ECSIT
ENSG00000090273	6111	ENSG00000090273	2856	2139.71	104.053	ENSG00000090273	NUDC
ENSG00000079616	9211	ENSG00000079616	4312	2136.13	103.879	ENSG00000079616	KIF22
ENSG00000005001	5093	ENSG00000005001	2387	2133.64	103.758	ENSG00000005001	PRSS22
ENSG00000175130	3625	ENSG00000175130	1699	2133.61	103.756	ENSG00000175130	MARCKSL1
ENSG00000101367	5591	ENSG00000101367	2623	2131.53	103.655	ENSG00000101367	MAPRE1
ENSG00000104341	6807	ENSG00000104341	3197	2129.18	103.541	ENSG00000104341	LAPTM4B
ENSG00000175203	8974	ENSG00000175203	4217	2128.05	103.486	ENSG00000175203	DCTN2
ENSG00000167460	18368	ENSG00000167460	8632	2127.9	103.478	ENSG00000167460	TPM4
ENSG00000168066	12707	ENSG00000168066	5972	2127.76	103.472	ENSG00000168066	SF1
ENSG00000203879	11160	ENSG00000203879	5256	2123.29	103.254	ENSG00000203879	GDI1
ENSG00000149257	13325	ENSG00000149257	6281	2121.48	103.166	ENSG00000149257	SERPINH1
ENSG00000143549	17793	ENSG00000143549	8389	2120.99	103.142	ENSG00000143549	TPM3
ENSG00000143933	13712	ENSG00000143933	6466	2120.63	103.125	ENSG00000143933	CALM2
ENSG00000204228	2482	ENSG00000204228	1171	2119.56	103.073	ENSG00000204228	HSD17B8
ENSG00000010292	13742	ENSG00000010292	6487	2118.39	103.016	ENSG00000010292	NCAPD2
ENSG00000132471	11436	ENSG00000132471	5399	2118.17	103.005	ENSG00000132471	WBP2
ENSG00000198171	3879	ENSG00000198171	1832	2117.36	102.966	ENSG00000198171	DDRGK1
ENSG00000136807	6346	ENSG00000136807	3000	2115.33	102.867	ENSG00000136807	CDK9
ENSG00000103024	3053	ENSG00000103024	1445	2112.8	102.744	ENSG00000103024	NME3
ENSG00000122140	5197	ENSG00000122140	2464	2109.17	102.568	ENSG00000122140	MRPS2
ENSG00000167085	8095	ENSG00000167085	3838	2109.17	102.568	ENSG00000167085	PHB
ENSG00000099797	12461	ENSG00000099797	5918	2105.61	102.394	ENSG00000099797	TECR
ENSG00000089220	3735	ENSG00000089220	1780	2098.31	102.04	ENSG00000089220	PEBP1
ENSG00000155229	12271	ENSG00000155229	5849	2097.97	102.023	ENSG00000155229	MMS19
ENSG00000162909	18445	ENSG00000162909	8792	2097.93	102.021	ENSG00000162909	CAPN2
ENSG00000125826	8432	ENSG00000125826	4024	2095.43	101.899	ENSG00000125826	RBCK1
ENSG00000102024	8581	ENSG00000102024	4099	2093.44	101.803	ENSG00000102024	PLS3
ENSG00000171421	2913	ENSG00000171421	1394	2089.67	101.619	ENSG00000171421	MRPL36
ENSG00000125977	5549	ENSG00000125977	2656	2089.23	101.598	ENSG00000125977	EIF2S2
ENSG00000143742	3606	ENSG00000143742	1728	2086.81	101.48	ENSG00000143742	SRP9
ENSG00000224877	2866	ENSG00000224877	1376	2082.85	101.288	ENSG00000224877	NDUFAF8
ENSG00000112473	5910	ENSG00000112473	2845	2077.33	101.019	ENSG00000112473	SLC39A7
ENSG00000104823	5114	ENSG00000104823	2467	2072.96	100.807	ENSG00000104823	ECH1
ENSG00000109919	6005	ENSG00000109919	2897	2072.83	100.801	ENSG00000109919	MTCH2
ENSG00000150753	12086	ENSG00000150753	5839	2069.87	100.657	ENSG00000150753	CCT5
ENSG00000163453	3987	ENSG00000163453	1930	2065.8	100.459	ENSG00000163453	IGFBP7
ENSG00000042493	5379	ENSG00000042493	2607	2063.29	100.337	ENSG00000042493	CAPG
ENSG00000182180	5762	ENSG00000182180	2794	2062.28	100.287	ENSG00000182180	MRPS16
ENSG00000105011	4749	ENSG00000105011	2304	2061.2	100.235	ENSG00000105011	ASF1B
ENSG00000125912	8600	ENSG00000125912	4175	2059.88	100.171	ENSG00000125912	NCLN
ENSG00000002330	3518	ENSG00000002330	1708	2059.72	100.163	ENSG00000002330	BAD
ENSG00000179958	3255	ENSG00000179958	1581	2058.82	100.119	ENSG00000179958	DCTPP1
ENSG00000185650	10623	ENSG00000185650	5160	2058.72	100.114	ENSG00000185650	ZFP36L1
ENSG00000157778	4022	ENSG00000157778	1960	2052.04	99.7894	ENSG00000157778	PSMG3
ENSG00000138623	7796	ENSG00000138623	3800	2051.58	99.7669	ENSG00000138623	SEMA7A
ENSG00000174917	3803	ENSG00000174917	1854	2051.24	99.7505	ENSG00000174917	C19orf70
ENSG00000170275	13708	ENSG00000170275	6695	2047.5	99.5685	ENSG00000170275	CRTAP
ENSG00000135069	4455	ENSG00000135069	2188	2036.11	99.0145	ENSG00000135069	PSAT1
ENSG00000108604	7593	ENSG00000108604	3734	2033.48	98.8866	ENSG00000108604	SMARCD2
ENSG00000238227	6905	ENSG00000238227	3396	2033.27	98.8768	ENSG00000238227	TMEM250
ENSG00000100227	7417	ENSG00000100227	3650	2032.05	98.8175	ENSG00000100227	POLDIP3
ENSG00000104408	12199	ENSG00000104408	6005	2031.47	98.7892	ENSG00000104408	EIF3E
ENSG00000171867	5790	ENSG00000171867	2851	2030.87	98.7597	ENSG00000171867	PRNP
ENSG00000104881	10218	ENSG00000104881	5032	2030.6	98.747	ENSG00000104881	PPP1R13L
ENSG00000116786	8368	ENSG00000116786	4122	2030.08	98.7216	ENSG00000116786	PLEKHM2
ENSG00000115275	7261	ENSG00000115275	3584	2025.95	98.5206	ENSG00000115275	MOGS
ENSG00000158850	7874	ENSG00000158850	3890	2024.16	98.4338	ENSG00000158850	B4GALT3
ENSG00000106803	2408	ENSG00000106803	1190	2023.53	98.4029	ENSG00000106803	SEC61B
ENSG00000125868	7780	ENSG00000125868	3851	2020.25	98.2437	ENSG00000125868	DSTN
ENSG00000149499	11069	ENSG00000149499	5490	2016.21	98.047	ENSG00000149499	EML3
ENSG00000161013	11079	ENSG00000161013	5495	2016.2	98.0463	ENSG00000161013	MGAT4B
ENSG00000164111	6110	ENSG00000164111	3034	2013.84	97.9319	ENSG00000164111	ANXA5
ENSG00000103335	22731	ENSG00000103335	11292	2013.02	97.8918	ENSG00000103335	PIEZO1
ENSG00000275216	10233	ENSG00000275216	5087	2011.6	97.8227	ENSG00000275216	AL161431.1
ENSG00000111676	9569	ENSG00000111676	4762	2009.45	97.7182	ENSG00000111676	ATN1
ENSG00000115241	8220	ENSG00000115241	4092	2008.8	97.6865	ENSG00000115241	PPM1G
ENSG00000163466	13175	ENSG00000163466	6562	2007.77	97.6366	ENSG00000163466	ARPC2
ENSG00000167693	11801	ENSG00000167693	5880	2006.97	97.5978	ENSG00000167693	NXN
ENSG00000105323	13122	ENSG00000105323	6543	2005.5	97.5263	ENSG00000105323	HNRNPUL1
ENSG00000244187	2892	ENSG00000244187	1443	2004.16	97.4609	ENSG00000244187	TMEM141
ENSG00000163923	2124	ENSG00000163923	1060	2003.77	97.4422	ENSG00000163923	RPL39L
ENSG00000213465	4175	ENSG00000213465	2084	2003.36	97.422	ENSG00000213465	ARL2
ENSG00000101161	6092	ENSG00000101161	3044	2001.31	97.3226	ENSG00000101161	PRPF6
ENSG00000128283	5144	ENSG00000128283	2573	1999.22	97.2209	ENSG00000128283	CDC42EP1
ENSG00000104529	18759	ENSG00000104529	9390	1997.76	97.1499	ENSG00000104529	EEF1D
ENSG00000100065	11279	ENSG00000100065	5652	1995.58	97.0436	ENSG00000100065	CARD10
ENSG00000099860	4264	ENSG00000099860	2138	1994.39	96.9858	ENSG00000099860	GADD45B
ENSG00000178057	4854	ENSG00000178057	2434	1994.25	96.979	ENSG00000178057	NDUFAF3
ENSG00000129353	10395	ENSG00000129353	5216	1992.91	96.9137	ENSG00000129353	SLC44A2
ENSG00000096080	2557	ENSG00000096080	1284	1991.43	96.8421	ENSG00000096080	MRPS18A
ENSG00000030110	4404	ENSG00000030110	2212	1990.96	96.819	ENSG00000030110	BAK1
ENSG00000169217	7506	ENSG00000169217	3773	1989.4	96.7431	ENSG00000169217	CD2BP2
ENSG00000188976	11016	ENSG00000188976	5539	1988.81	96.7144	ENSG00000188976	NOC2L
ENSG00000006118	14456	ENSG00000006118	7271	1988.17	96.6835	ENSG00000006118	TMEM132A
ENSG00000087088	5142	ENSG00000087088	2587	1987.63	96.6572	ENSG00000087088	BAX
ENSG00000148291	1999	ENSG00000148291	1008	1983.13	96.4386	ENSG00000148291	SURF2
ENSG00000089685	7553	ENSG00000089685	3815	1979.82	96.2772	ENSG00000089685	BIRC5
ENSG00000167513	6603	ENSG00000167513	3336	1979.32	96.2529	ENSG00000167513	CDT1
ENSG00000104518	10120	ENSG00000104518	5116	1978.11	96.1941	ENSG00000104518	GSDMD
ENSG00000116685	6476	ENSG00000116685	3281	1973.79	95.984	ENSG00000116685	KIAA2013
ENSG00000162522	11771	ENSG00000162522	5965	1973.34	95.9625	ENSG00000162522	KIAA1522
ENSG00000067829	5349	ENSG00000067829	2717	1968.72	95.7374	ENSG00000067829	IDH3G
ENSG00000241553	7100	ENSG00000241553	3608	1967.85	95.6952	ENSG00000241553	ARPC4
ENSG00000108528	5241	ENSG00000108528	2669	1963.66	95.4914	ENSG00000108528	SLC25A11
ENSG00000143878	4652	ENSG00000143878	2372	1961.21	95.3726	ENSG00000143878	RHOB
ENSG00000005448	5608	ENSG00000005448	2860	1960.84	95.3543	ENSG00000005448	WDR54
ENSG00000165474	4990	ENSG00000165474	2546	1959.94	95.3105	ENSG00000165474	GJB2
ENSG00000068697	3813	ENSG00000068697	1946	1959.4	95.2845	ENSG00000068697	LAPTM4A
ENSG00000163739	2535	ENSG00000163739	1296	1956.02	95.1199	ENSG00000163739	CXCL1
ENSG00000119986	2849	ENSG00000119986	1457	1955.39	95.0892	ENSG00000119986	AVPI1
ENSG00000141985	7204	ENSG00000141985	3685	1954.95	95.0681	ENSG00000141985	SH3GL1
ENSG00000277443	8356	ENSG00000277443	4275	1954.62	95.0519	ENSG00000277443	MARCKS
ENSG00000108654	14418	ENSG00000108654	7388	1951.54	94.9023	ENSG00000108654	DDX5
ENSG00000262814	2005	ENSG00000262814	1028	1950.39	94.8462	ENSG00000262814	MRPL12
ENSG00000104522	7059	ENSG00000104522	3622	1948.92	94.7749	ENSG00000104522	TSTA3
ENSG00000125458	3059	ENSG00000125458	1571	1947.17	94.6895	ENSG00000125458	NT5C
ENSG00000114956	2833	ENSG00000114956	1455	1947.08	94.6852	ENSG00000114956	DGUOK
ENSG00000246705	6534	ENSG00000246705	3356	1946.96	94.6794	ENSG00000246705	H2AFJ
ENSG00000270372	214	ENSG00000270372	110	1945.45	94.6062	ENSG00000270372	AL162413.1
ENSG00000214530	7209	ENSG00000214530	3710	1943.13	94.493	ENSG00000214530	STARD10
ENSG00000198113	8059	ENSG00000198113	4148	1942.86	94.4802	ENSG00000198113	TOR4A
ENSG00000079462	2752	ENSG00000079462	1419	1939.39	94.3115	ENSG00000079462	PAFAH1B3
ENSG00000167778	6746	ENSG00000167778	3479	1939.06	94.2954	ENSG00000167778	SPRYD3
ENSG00000163344	2479	ENSG00000163344	1280	1936.72	94.1814	ENSG00000163344	PMVK
ENSG00000100591	5706	ENSG00000100591	2948	1935.55	94.1245	ENSG00000100591	AHSA1
ENSG00000112110	2656	ENSG00000112110	1375	1931.64	93.9342	ENSG00000112110	MRPL18
ENSG00000154518	13087	ENSG00000154518	6780	1930.24	93.8661	ENSG00000154518	ATP5MC3
ENSG00000071894	11720	ENSG00000071894	6072	1930.17	93.863	ENSG00000071894	CPSF1
ENSG00000100292	4636	ENSG00000100292	2405	1927.65	93.7404	ENSG00000100292	HMOX1
ENSG00000141858	4362	ENSG00000141858	2263	1927.53	93.7345	ENSG00000141858	SAMD1
ENSG00000069275	12614	ENSG00000069275	6546	1926.98	93.7077	ENSG00000069275	NUCKS1
ENSG00000164919	5907	ENSG00000164919	3066	1926.61	93.69	ENSG00000164919	COX6C
ENSG00000198937	1187	ENSG00000198937	619	1917.61	93.2521	ENSG00000198937	CCDC167
ENSG00000174669	5214	ENSG00000174669	2720	1916.91	93.2182	ENSG00000174669	SLC29A2
ENSG00000184983	2711	ENSG00000184983	1416	1914.55	93.1032	ENSG00000184983	NDUFA6
ENSG00000100139	11410	ENSG00000100139	5968	1911.86	92.9727	ENSG00000100139	MICALL1
ENSG00000105953	9942	ENSG00000105953	5210	1908.25	92.7971	ENSG00000105953	OGDH
ENSG00000162910	3595	ENSG00000162910	1886	1906.15	92.6949	ENSG00000162910	MRPL55
ENSG00000023191	14042	ENSG00000023191	7374	1904.26	92.6028	ENSG00000023191	RNH1
ENSG00000034152	7188	ENSG00000034152	3783	1900.08	92.3996	ENSG00000034152	MAP2K3
ENSG00000112033	8465	ENSG00000112033	4457	1899.26	92.3598	ENSG00000112033	PPARD
ENSG00000110321	16433	ENSG00000110321	8655	1898.67	92.3311	ENSG00000110321	EIF4G2
ENSG00000139641	10422	ENSG00000139641	5493	1897.32	92.2656	ENSG00000139641	ESYT1
ENSG00000184117	5785	ENSG00000184117	3067	1886.21	91.7251	ENSG00000184117	NIPSNAP1
ENSG00000076604	8667	ENSG00000076604	4596	1885.77	91.7038	ENSG00000076604	TRAF4
ENSG00000137193	5611	ENSG00000137193	2977	1884.78	91.6558	ENSG00000137193	PIM1
ENSG00000105722	6210	ENSG00000105722	3295	1884.67	91.6505	ENSG00000105722	ERF
ENSG00000100558	3017	ENSG00000100558	1603	1882.1	91.5251	ENSG00000100558	PLEK2
ENSG00000099800	3712	ENSG00000099800	1973	1881.4	91.4912	ENSG00000099800	TIMM13
ENSG00000160113	5030	ENSG00000160113	2676	1879.67	91.4072	ENSG00000160113	NR2F6
ENSG00000105755	3012	ENSG00000105755	1604	1877.81	91.3165	ENSG00000105755	ETHE1
ENSG00000150093	11274	ENSG00000150093	6011	1875.56	91.2073	ENSG00000150093	ITGB1
ENSG00000168393	4596	ENSG00000168393	2451	1875.15	91.1875	ENSG00000168393	DTYMK
ENSG00000268621	3282	ENSG00000268621	1751	1874.36	91.1488	ENSG00000268621	IGFL2-AS1
ENSG00000104897	5872	ENSG00000104897	3134	1873.64	91.1141	ENSG00000104897	SF3A2
ENSG00000214160	6490	ENSG00000214160	3464	1873.56	91.1098	ENSG00000214160	ALG3
ENSG00000105538	7765	ENSG00000105538	4149	1871.54	91.0115	ENSG00000105538	RASIP1
ENSG00000104549	8055	ENSG00000104549	4305	1871.08	90.9894	ENSG00000104549	SQLE
ENSG00000173726	6627	ENSG00000173726	3542	1870.98	90.9844	ENSG00000173726	TOMM20
ENSG00000196411	12033	ENSG00000196411	6435	1869.93	90.9335	ENSG00000196411	EPHB4
ENSG00000157557	8581	ENSG00000157557	4595	1867.46	90.8136	ENSG00000157557	ETS2
ENSG00000185236	4612	ENSG00000185236	2470	1867.21	90.801	ENSG00000185236	RAB11B
ENSG00000149932	4533	ENSG00000149932	2428	1866.97	90.7895	ENSG00000149932	TMEM219
ENSG00000131669	4933	ENSG00000131669	2648	1862.92	90.5924	ENSG00000131669	NINJ1
ENSG00000168268	8789	ENSG00000168268	4719	1862.47	90.5707	ENSG00000168268	NT5DC2
ENSG00000116863	3105	ENSG00000116863	1668	1861.51	90.5241	ENSG00000116863	ADPRHL2
ENSG00000125734	5971	ENSG00000125734	3213	1858.39	90.3722	ENSG00000125734	GPR108
ENSG00000188612	6266	ENSG00000188612	3372	1858.24	90.3652	ENSG00000188612	SUMO2
ENSG00000071553	9062	ENSG00000071553	4884	1855.45	90.2291	ENSG00000071553	ATP6AP1
ENSG00000104812	7878	ENSG00000104812	4246	1855.39	90.2266	ENSG00000104812	GYS1
ENSG00000131408	6959	ENSG00000131408	3753	1854.25	90.171	ENSG00000131408	NR1H2
ENSG00000124107	1105	ENSG00000124107	596	1854.03	90.1601	ENSG00000124107	SLPI
ENSG00000148337	12949	ENSG00000148337	6993	1851.71	90.0474	ENSG00000148337	CIZ1
ENSG00000143819	4644	ENSG00000143819	2508	1851.67	90.0457	ENSG00000143819	EPHX1
ENSG00000205250	6627	ENSG00000205250	3582	1850.08	89.9684	ENSG00000205250	E2F4
ENSG00000100258	5644	ENSG00000100258	3054	1848.07	89.8703	ENSG00000100258	LMF2
ENSG00000149823	9007	ENSG00000149823	4878	1846.45	89.7918	ENSG00000149823	VPS51
ENSG00000121774	6622	ENSG00000121774	3588	1845.6	89.7502	ENSG00000121774	KHDRBS1
ENSG00000087365	18020	ENSG00000087365	9795	1839.71	89.4641	ENSG00000087365	SF3B2
ENSG00000141101	3898	ENSG00000141101	2119	1839.55	89.456	ENSG00000141101	NOB1
ENSG00000126453	4062	ENSG00000126453	2216	1833.03	89.1392	ENSG00000126453	BCL2L12
ENSG00000088247	8358	ENSG00000088247	4563	1831.69	89.0739	ENSG00000088247	KHSRP
ENSG00000182087	7374	ENSG00000182087	4031	1829.32	88.9588	ENSG00000182087	TMEM259
ENSG00000023734	4042	ENSG00000023734	2211	1828.13	88.9009	ENSG00000023734	STRAP
ENSG00000129925	8115	ENSG00000129925	4447	1824.83	88.7401	ENSG00000129925	TMEM8A
ENSG00000171425	3167	ENSG00000171425	1736	1824.31	88.7149	ENSG00000171425	ZNF581
ENSG00000149547	6490	ENSG00000149547	3558	1824.06	88.7028	ENSG00000149547	EI24
ENSG00000141552	7341	ENSG00000141552	4027	1822.95	88.6486	ENSG00000141552	ANAPC11
ENSG00000147164	4725	ENSG00000147164	2595	1820.81	88.5448	ENSG00000147164	SNX12
ENSG00000162889	7635	ENSG00000162889	4195	1820.02	88.5066	ENSG00000162889	MAPKAPK2
ENSG00000215845	2197	ENSG00000215845	1210	1815.7	88.2964	ENSG00000215845	TSTD1
ENSG00000181577	7094	ENSG00000181577	3917	1811.08	88.0716	ENSG00000181577	C6orf223
ENSG00000133275	6882	ENSG00000133275	3804	1809.15	87.9777	ENSG00000133275	CSNK1G2
ENSG00000254986	7190	ENSG00000254986	3977	1807.9	87.9168	ENSG00000254986	DPP3
ENSG00000107175	3432	ENSG00000107175	1903	1803.47	87.7015	ENSG00000107175	CREB3
ENSG00000165175	6830	ENSG00000165175	3790	1802.11	87.6355	ENSG00000165175	MID1IP1
ENSG00000124207	6843	ENSG00000124207	3800	1800.79	87.5712	ENSG00000124207	CSE1L
ENSG00000141741	4120	ENSG00000141741	2292	1797.56	87.414	ENSG00000141741	MIEN1
ENSG00000260401	6030	ENSG00000260401	3361	1794.11	87.2463	ENSG00000260401	AP002761.4
ENSG00000178605	5310	ENSG00000178605	2964	1791.5	87.1194	ENSG00000178605	GTPBP6
ENSG00000140264	13158	ENSG00000140264	7347	1790.94	87.092	ENSG00000140264	SERF2
ENSG00000187713	2787	ENSG00000187713	1557	1789.98	87.0456	ENSG00000187713	TMEM203
ENSG00000136026	6511	ENSG00000136026	3638	1789.72	87.0329	ENSG00000136026	CKAP4
ENSG00000136888	2335	ENSG00000136888	1305	1789.27	87.0111	ENSG00000136888	ATP6V1G1
ENSG00000173039	9761	ENSG00000173039	5464	1786.42	86.8725	ENSG00000173039	RELA
ENSG00000024422	6993	ENSG00000024422	3923	1782.56	86.6849	ENSG00000024422	EHD2
ENSG00000163882	5605	ENSG00000163882	3146	1781.63	86.6394	ENSG00000163882	POLR2H
ENSG00000082641	10363	ENSG00000082641	5825	1779.06	86.5143	ENSG00000082641	NFE2L1
ENSG00000178896	2502	ENSG00000178896	1407	1778.25	86.4752	ENSG00000178896	EXOSC4
ENSG00000247596	3242	ENSG00000247596	1824	1777.41	86.4344	ENSG00000247596	TWF2
ENSG00000197622	7433	ENSG00000197622	4184	1776.53	86.3915	ENSG00000197622	CDC42SE1
ENSG00000112559	4464	ENSG00000112559	2523	1769.32	86.041	ENSG00000112559	MDFI
ENSG00000119318	8162	ENSG00000119318	4615	1768.58	86.0049	ENSG00000119318	RAD23B
ENSG00000013275	4217	ENSG00000013275	2387	1766.65	85.9112	ENSG00000013275	PSMC4
ENSG00000114767	2783	ENSG00000114767	1578	1763.62	85.7639	ENSG00000114767	RRP9
ENSG00000140553	13200	ENSG00000140553	7498	1760.47	85.6105	ENSG00000140553	UNC45A
ENSG00000129911	5202	ENSG00000129911	2955	1760.41	85.6074	ENSG00000129911	KLF16
ENSG00000114686	4769	ENSG00000114686	2715	1756.54	85.4193	ENSG00000114686	MRPL3
ENSG00000137801	16062	ENSG00000137801	9158	1753.88	85.2899	ENSG00000137801	THBS1
ENSG00000139637	4400	ENSG00000139637	2509	1753.69	85.2806	ENSG00000139637	C12orf10
ENSG00000055070	8321	ENSG00000055070	4747	1752.9	85.2422	ENSG00000055070	SZRD1
ENSG00000185627	8355	ENSG00000185627	4767	1752.67	85.2314	ENSG00000185627	PSMD13
ENSG00000232346	713	ENSG00000232346	407	1751.84	85.191	ENSG00000232346	Z74021.1
ENSG00000106397	9934	ENSG00000106397	5671	1751.72	85.185	ENSG00000106397	PLOD3
ENSG00000125652	2547	ENSG00000125652	1455	1750.52	85.1264	ENSG00000125652	ALKBH7
ENSG00000169188	5680	ENSG00000169188	3245	1750.39	85.1201	ENSG00000169188	APEX2
ENSG00000131236	6675	ENSG00000131236	3814	1750.13	85.1077	ENSG00000131236	CAP1
ENSG00000059573	6589	ENSG00000059573	3766	1749.6	85.082	ENSG00000059573	ALDH18A1
ENSG00000196465	5701	ENSG00000196465	3259	1749.31	85.0678	ENSG00000196465	MYL6B
ENSG00000127952	3542	ENSG00000127952	2028	1746.55	84.9335	ENSG00000127952	STYXL1
ENSG00000154102	3804	ENSG00000154102	2181	1744.15	84.8171	ENSG00000154102	C16orf74
ENSG00000255717	6546	ENSG00000255717	3756	1742.81	84.7518	ENSG00000255717	SNHG1
ENSG00000143420	9571	ENSG00000143420	5493	1742.4	84.7318	ENSG00000143420	ENSA
ENSG00000114270	19288	ENSG00000114270	11071	1742.21	84.7225	ENSG00000114270	COL7A1
ENSG00000138119	14761	ENSG00000138119	8473	1742.12	84.7183	ENSG00000138119	MYOF
ENSG00000077150	7811	ENSG00000077150	4484	1741.97	84.7109	ENSG00000077150	NFKB2
ENSG00000106683	12007	ENSG00000106683	6902	1739.64	84.5976	ENSG00000106683	LIMK1
ENSG00000204839	7668	ENSG00000204839	4408	1739.56	84.5939	ENSG00000204839	MROH6
ENSG00000177239	14469	ENSG00000177239	8331	1736.77	84.4578	ENSG00000177239	MAN1B1
ENSG00000130770	3855	ENSG00000130770	2225	1732.58	84.2544	ENSG00000130770	ATP5IF1
ENSG00000078061	6124	ENSG00000078061	3535	1732.39	84.245	ENSG00000078061	ARAF
ENSG00000171302	7657	ENSG00000171302	4421	1731.96	84.2241	ENSG00000171302	CANT1
ENSG00000158604	6524	ENSG00000158604	3769	1730.96	84.1756	ENSG00000158604	TMED4
ENSG00000130702	24711	ENSG00000130702	14291	1729.13	84.0865	ENSG00000130702	LAMA5
ENSG00000183978	3313	ENSG00000183978	1922	1723.73	83.8236	ENSG00000183978	COA3
ENSG00000161677	2604	ENSG00000161677	1514	1719.95	83.6399	ENSG00000161677	JOSD2
ENSG00000143368	3855	ENSG00000143368	2245	1717.15	83.5038	ENSG00000143368	SF3B4
ENSG00000167671	9056	ENSG00000167671	5275	1716.78	83.4858	ENSG00000167671	UBXN6
ENSG00000170801	5699	ENSG00000170801	3321	1716.05	83.4504	ENSG00000170801	HTRA3
ENSG00000179051	7066	ENSG00000179051	4126	1712.55	83.2804	ENSG00000179051	RCC2
ENSG00000101255	5880	ENSG00000101255	3434	1712.29	83.2675	ENSG00000101255	TRIB3
ENSG00000100504	8212	ENSG00000100504	4798	1711.55	83.2314	ENSG00000100504	PYGL
ENSG00000169032	6425	ENSG00000169032	3759	1709.23	83.1188	ENSG00000169032	MAP2K1
ENSG00000157992	2398	ENSG00000157992	1403	1709.19	83.117	ENSG00000157992	KRTCAP3
ENSG00000166189	4516	ENSG00000166189	2649	1704.79	82.903	ENSG00000166189	HPS6
ENSG00000126461	7749	ENSG00000126461	4548	1703.83	82.8559	ENSG00000126461	SCAF1
ENSG00000169252	5859	ENSG00000169252	3443	1701.71	82.7532	ENSG00000169252	ADRB2
ENSG00000126088	4947	ENSG00000126088	2908	1701.17	82.7268	ENSG00000126088	UROD
ENSG00000196923	7492	ENSG00000196923	4407	1700.02	82.671	ENSG00000196923	PDLIM7
ENSG00000062716	11751	ENSG00000062716	6916	1699.1	82.6263	ENSG00000062716	VMP1
ENSG00000055950	6068	ENSG00000055950	3573	1698.29	82.5869	ENSG00000055950	MRPL43
ENSG00000173456	4732	ENSG00000173456	2787	1697.88	82.5669	ENSG00000173456	RNF26
ENSG00000103152	2818	ENSG00000103152	1661	1696.57	82.503	ENSG00000103152	MPG
ENSG00000070614	16154	ENSG00000070614	9529	1695.25	82.4387	ENSG00000070614	NDST1
ENSG00000187051	6379	ENSG00000187051	3763	1695.19	82.436	ENSG00000187051	RPS19BP1
ENSG00000008282	4744	ENSG00000008282	2804	1691.87	82.2745	ENSG00000008282	SYPL1
ENSG00000130560	5030	ENSG00000130560	2979	1688.49	82.11	ENSG00000130560	UBAC1
ENSG00000126602	8823	ENSG00000126602	5227	1687.97	82.0847	ENSG00000126602	TRAP1
ENSG00000197019	3568	ENSG00000197019	2114	1687.8	82.0764	ENSG00000197019	SERTAD1
ENSG00000173442	11364	ENSG00000173442	6741	1685.8	81.9795	ENSG00000173442	EHBP1L1
ENSG00000147676	5777	ENSG00000147676	3430	1684.26	81.9043	ENSG00000147676	MAL2
ENSG00000095321	6402	ENSG00000095321	3803	1683.41	81.863	ENSG00000095321	CRAT
ENSG00000100380	6973	ENSG00000100380	4147	1681.46	81.7681	ENSG00000100380	ST13
ENSG00000234745	5129	ENSG00000234745	3051	1681.09	81.7502	ENSG00000234745	HLA-B
ENSG00000104853	8781	ENSG00000104853	5229	1679.29	81.6627	ENSG00000104853	CLPTM1
ENSG00000129250	14407	ENSG00000129250	8580	1679.14	81.6554	ENSG00000129250	KIF1C
ENSG00000157456	4695	ENSG00000157456	2801	1676.19	81.5119	ENSG00000157456	CCNB2
ENSG00000130741	5815	ENSG00000130741	3472	1674.83	81.4458	ENSG00000130741	EIF2S3
ENSG00000115073	4842	ENSG00000115073	2892	1674.27	81.4188	ENSG00000115073	ACTR1B
ENSG00000175591	4786	ENSG00000175591	2861	1672.84	81.3492	ENSG00000175591	P2RY2
ENSG00000176014	6873	ENSG00000176014	4117	1669.42	81.1828	ENSG00000176014	TUBB6
ENSG00000141349	7591	ENSG00000141349	4551	1667.99	81.113	ENSG00000141349	G6PC3
ENSG00000145050	3971	ENSG00000145050	2383	1666.39	81.0353	ENSG00000145050	MANF
ENSG00000100906	3953	ENSG00000100906	2373	1665.82	81.0079	ENSG00000100906	NFKBIA
ENSG00000107984	3674	ENSG00000107984	2206	1665.46	80.9901	ENSG00000107984	DKK1
ENSG00000065518	3146	ENSG00000065518	1889	1665.43	80.9888	ENSG00000065518	NDUFB4
ENSG00000235655	684	ENSG00000235655	411	1664.23	80.9306	ENSG00000235655	H3F3AP4
ENSG00000237649	5560	ENSG00000237649	3345	1662.18	80.8308	ENSG00000237649	KIFC1
ENSG00000017483	6669	ENSG00000017483	4014	1661.43	80.7945	ENSG00000017483	SLC38A5
ENSG00000214706	6154	ENSG00000214706	3712	1657.87	80.621	ENSG00000214706	IFRD2
ENSG00000175906	2667	ENSG00000175906	1612	1654.47	80.4556	ENSG00000175906	ARL4D
ENSG00000175854	2726	ENSG00000175854	1649	1653.12	80.3903	ENSG00000175854	SWI5
ENSG00000228300	3624	ENSG00000228300	2193	1652.53	80.3615	ENSG00000228300	C19orf24
ENSG00000173465	3318	ENSG00000173465	2008	1652.39	80.3547	ENSG00000173465	SSSCA1
ENSG00000146731	6445	ENSG00000146731	3901	1652.14	80.3425	ENSG00000146731	CCT6A
ENSG00000147677	10629	ENSG00000147677	6434	1652	80.3359	ENSG00000147677	EIF3H
ENSG00000225630	1724	ENSG00000225630	1044	1651.34	80.3036	ENSG00000225630	MTND2P28
ENSG00000204227	3001	ENSG00000204227	1818	1650.72	80.2732	ENSG00000204227	RING1
ENSG00000136485	10849	ENSG00000136485	6575	1650.04	80.2403	ENSG00000136485	DCAF7
ENSG00000169429	3752	ENSG00000169429	2274	1649.96	80.2363	ENSG00000169429	CXCL8
ENSG00000133318	9555	ENSG00000133318	5792	1649.69	80.2233	ENSG00000133318	RTN3
ENSG00000058262	7747	ENSG00000058262	4697	1649.35	80.2068	ENSG00000058262	SEC61A1
ENSG00000168899	1349	ENSG00000168899	819	1647.13	80.0989	ENSG00000168899	VAMP5
ENSG00000126698	4756	ENSG00000126698	2888	1646.81	80.0835	ENSG00000126698	DNAJC8
ENSG00000131746	7981	ENSG00000131746	4847	1646.59	80.0724	ENSG00000131746	TNS4
ENSG00000085998	10205	ENSG00000085998	6198	1646.5	80.0682	ENSG00000085998	POMGNT1
ENSG00000213563	4931	ENSG00000213563	3001	1643.12	79.9038	ENSG00000213563	C8orf82
ENSG00000203875	4606	ENSG00000203875	2806	1641.48	79.8242	ENSG00000203875	SNHG5
ENSG00000108424	12585	ENSG00000108424	7678	1639.1	79.7083	ENSG00000108424	KPNB1
ENSG00000182952	2088	ENSG00000182952	1274	1638.93	79.7002	ENSG00000182952	HMGN4
ENSG00000149115	11714	ENSG00000149115	7149	1638.55	79.6817	ENSG00000149115	TNKS1BP1
ENSG00000198858	4842	ENSG00000198858	2957	1637.47	79.6291	ENSG00000198858	R3HDM4
ENSG00000243449	884	ENSG00000243449	540	1637.04	79.608	ENSG00000243449	C4orf48
ENSG00000165644	2586	ENSG00000165644	1580	1636.71	79.5921	ENSG00000165644	COMTD1
ENSG00000102178	4301	ENSG00000102178	2630	1635.36	79.5266	ENSG00000102178	UBL4A
ENSG00000004478	8466	ENSG00000004478	5180	1634.36	79.478	ENSG00000004478	FKBP4
ENSG00000116688	8125	ENSG00000116688	4973	1633.82	79.4517	ENSG00000116688	MFN2
ENSG00000137038	4889	ENSG00000137038	3000	1629.67	79.2496	ENSG00000137038	DMAC1
ENSG00000117676	9573	ENSG00000117676	5884	1626.95	79.1177	ENSG00000117676	RPS6KA1
ENSG00000117632	10177	ENSG00000117632	6261	1625.46	79.045	ENSG00000117632	STMN1
ENSG00000211450	3744	ENSG00000211450	2305	1624.3	78.9884	ENSG00000211450	SELENOH
ENSG00000120129	3273	ENSG00000120129	2019	1621.1	78.833	ENSG00000120129	DUSP1
ENSG00000138073	5219	ENSG00000138073	3221	1620.3	78.7943	ENSG00000138073	PREB
ENSG00000026508	16182	ENSG00000026508	10004	1617.55	78.6605	ENSG00000026508	CD44
ENSG00000135632	5464	ENSG00000135632	3380	1616.57	78.6127	ENSG00000135632	SMYD5
ENSG00000143382	10382	ENSG00000143382	6432	1614.12	78.4935	ENSG00000143382	ADAMTSL4
ENSG00000118508	1964	ENSG00000118508	1217	1613.8	78.4783	ENSG00000118508	RAB32
ENSG00000102103	3069	ENSG00000102103	1903	1612.72	78.4254	ENSG00000102103	PQBP1
ENSG00000110651	11924	ENSG00000110651	7394	1612.66	78.4226	ENSG00000110651	CD81
ENSG00000100029	7344	ENSG00000100029	4557	1611.59	78.3704	ENSG00000100029	PES1
ENSG00000079246	8801	ENSG00000079246	5463	1611.02	78.3428	ENSG00000079246	XRCC5
ENSG00000166228	2600	ENSG00000166228	1614	1610.9	78.3372	ENSG00000166228	PCBD1
ENSG00000077152	2657	ENSG00000077152	1652	1608.35	78.2132	ENSG00000077152	UBE2T
ENSG00000130707	4904	ENSG00000130707	3050	1607.87	78.1896	ENSG00000130707	ASS1
ENSG00000167470	7214	ENSG00000167470	4492	1605.97	78.0971	ENSG00000167470	MIDN
ENSG00000101000	2723	ENSG00000101000	1696	1605.54	78.0765	ENSG00000101000	PROCR
ENSG00000105048	3478	ENSG00000105048	2171	1602.03	77.9055	ENSG00000105048	TNNT1
ENSG00000012660	6108	ENSG00000012660	3813	1601.89	77.8988	ENSG00000012660	ELOVL5
ENSG00000171067	5446	ENSG00000171067	3406	1598.94	77.7556	ENSG00000171067	C11orf24
ENSG00000101294	17273	ENSG00000101294	10805	1598.61	77.7394	ENSG00000101294	HM13
ENSG00000204673	9168	ENSG00000204673	5737	1598.05	77.712	ENSG00000204673	AKT1S1
ENSG00000071127	12494	ENSG00000071127	7827	1596.27	77.6255	ENSG00000071127	WDR1
ENSG00000198561	14040	ENSG00000198561	8798	1595.82	77.6036	ENSG00000198561	CTNND1
ENSG00000106263	14352	ENSG00000106263	8998	1595.02	77.5648	ENSG00000106263	EIF3B
ENSG00000111229	4824	ENSG00000111229	3025	1594.71	77.5497	ENSG00000111229	ARPC3
ENSG00000156110	5077	ENSG00000156110	3184	1594.54	77.5412	ENSG00000156110	ADK
ENSG00000102034	6880	ENSG00000102034	4316	1594.07	77.5185	ENSG00000102034	ELF4
ENSG00000165689	4994	ENSG00000165689	3133	1594	77.5152	ENSG00000165689	SDCCAG3
ENSG00000131504	11743	ENSG00000131504	7375	1592.27	77.4311	ENSG00000131504	DIAPH1
ENSG00000108819	6841	ENSG00000108819	4298	1591.67	77.4019	ENSG00000108819	PPP1R9B
ENSG00000158526	2441	ENSG00000158526	1534	1591.26	77.3822	ENSG00000158526	TSR2
ENSG00000109736	5024	ENSG00000109736	3159	1590.38	77.339	ENSG00000109736	MFSD10
ENSG00000162430	7025	ENSG00000162430	4424	1587.93	77.22	ENSG00000162430	SELENON
ENSG00000172819	8140	ENSG00000172819	5127	1587.67	77.2075	ENSG00000172819	RARG
ENSG00000162517	3528	ENSG00000162517	2227	1584.19	77.0383	ENSG00000162517	PEF1
ENSG00000091947	4798	ENSG00000091947	3029	1584.02	77.0299	ENSG00000091947	TMEM101
ENSG00000160285	11461	ENSG00000160285	7238	1583.45	77.0021	ENSG00000160285	LSS
ENSG00000128245	3884	ENSG00000128245	2453	1583.37	76.9981	ENSG00000128245	YWHAH
ENSG00000116857	6189	ENSG00000116857	3915	1580.84	76.8754	ENSG00000116857	TMEM9
ENSG00000106853	5923	ENSG00000106853	3760	1575.27	76.6042	ENSG00000106853	PTGR1
ENSG00000204256	11552	ENSG00000204256	7337	1574.49	76.5662	ENSG00000204256	BRD2
ENSG00000119632	2615	ENSG00000119632	1662	1573.41	76.5137	ENSG00000119632	IFI27L2
ENSG00000004779	2517	ENSG00000004779	1600	1573.12	76.5	ENSG00000004779	NDUFAB1
ENSG00000128228	1728	ENSG00000128228	1099	1572.34	76.4618	ENSG00000128228	SDF2L1
ENSG00000071859	4036	ENSG00000071859	2567	1572.26	76.4581	ENSG00000071859	FAM50A
ENSG00000106348	5753	ENSG00000106348	3662	1571	76.3967	ENSG00000106348	IMPDH1
ENSG00000167978	20800	ENSG00000167978	13266	1567.92	76.2468	ENSG00000167978	SRRM2
ENSG00000130669	11154	ENSG00000130669	7115	1567.67	76.235	ENSG00000130669	PAK4
ENSG00000149743	3463	ENSG00000149743	2210	1566.97	76.2007	ENSG00000149743	TRPT1
ENSG00000091409	10232	ENSG00000091409	6533	1566.2	76.1634	ENSG00000091409	ITGA6
ENSG00000100982	5041	ENSG00000100982	3219	1566.01	76.1543	ENSG00000100982	PCIF1
ENSG00000150779	1825	ENSG00000150779	1166	1565.18	76.1137	ENSG00000150779	TIMM8B
ENSG00000160753	8488	ENSG00000160753	5427	1564.03	76.0578	ENSG00000160753	RUSC1
ENSG00000127445	7146	ENSG00000127445	4570	1563.68	76.0406	ENSG00000127445	PIN1
ENSG00000088298	2998	ENSG00000088298	1919	1562.27	75.9723	ENSG00000088298	EDEM2
ENSG00000152234	17014	ENSG00000152234	10908	1559.77	75.8507	ENSG00000152234	ATP5F1A
ENSG00000126062	3425	ENSG00000126062	2197	1558.94	75.8104	ENSG00000126062	TMEM115
ENSG00000115310	10344	ENSG00000115310	6644	1556.89	75.7107	ENSG00000115310	RTN4
ENSG00000125844	10863	ENSG00000125844	6980	1556.3	75.682	ENSG00000125844	RRBP1
ENSG00000160563	3272	ENSG00000160563	2107	1552.92	75.5174	ENSG00000160563	MED27
ENSG00000104964	8215	ENSG00000104964	5298	1550.59	75.4039	ENSG00000104964	AES
ENSG00000161642	4924	ENSG00000161642	3179	1548.91	75.3227	ENSG00000161642	ZNF385A
ENSG00000169564	2710	ENSG00000169564	1750	1548.57	75.306	ENSG00000169564	PCBP1
ENSG00000205138	1729	ENSG00000205138	1117	1547.9	75.2732	ENSG00000205138	SDHAF1
ENSG00000181222	12886	ENSG00000181222	8355	1542.31	75.0015	ENSG00000181222	POLR2A
ENSG00000184900	4212	ENSG00000184900	2732	1541.73	74.9732	ENSG00000184900	SUMO3
ENSG00000134690	3803	ENSG00000134690	2469	1540.3	74.9038	ENSG00000134690	CDCA8
ENSG00000142546	6541	ENSG00000142546	4248	1539.78	74.8787	ENSG00000142546	NOSIP
ENSG00000162076	2101	ENSG00000162076	1365	1539.19	74.85	ENSG00000162076	FLYWCH2
ENSG00000167862	1705	ENSG00000167862	1108	1538.81	74.8313	ENSG00000167862	MRPL58
ENSG00000116459	5202	ENSG00000116459	3383	1537.69	74.7768	ENSG00000116459	ATP5PB
ENSG00000165724	3647	ENSG00000165724	2372	1537.52	74.7686	ENSG00000165724	ZMYND19
ENSG00000100129	6600	ENSG00000100129	4296	1536.31	74.7099	ENSG00000100129	EIF3L
ENSG00000102890	3949	ENSG00000102890	2575	1533.59	74.5776	ENSG00000102890	ELMO3
ENSG00000068323	6559	ENSG00000068323	4283	1531.4	74.4711	ENSG00000068323	TFE3
ENSG00000105887	5776	ENSG00000105887	3775	1530.07	74.4061	ENSG00000105887	MTPN
ENSG00000125651	4795	ENSG00000125651	3134	1529.99	74.4026	ENSG00000125651	GTF2F1
ENSG00000170540	5607	ENSG00000170540	3666	1529.46	74.3766	ENSG00000170540	ARL6IP1
ENSG00000171056	4910	ENSG00000171056	3216	1526.74	74.2444	ENSG00000171056	SOX7
ENSG00000196642	15515	ENSG00000196642	10178	1524.37	74.1289	ENSG00000196642	RABL6
ENSG00000156587	3348	ENSG00000156587	2197	1523.9	74.1061	ENSG00000156587	UBE2L6
ENSG00000146648	19080	ENSG00000146648	12521	1523.84	74.1033	ENSG00000146648	EGFR
ENSG00000119888	3834	ENSG00000119888	2519	1522.03	74.0155	ENSG00000119888	EPCAM
ENSG00000171307	4669	ENSG00000171307	3078	1516.89	73.7656	ENSG00000171307	ZDHHC16
ENSG00000166888	11069	ENSG00000166888	7298	1516.72	73.757	ENSG00000166888	STAT6
ENSG00000148908	1898	ENSG00000148908	1252	1515.97	73.7209	ENSG00000148908	RGS10
ENSG00000135617	2132	ENSG00000135617	1407	1515.28	73.6871	ENSG00000135617	PRADC1
ENSG00000104872	5043	ENSG00000104872	3331	1513.96	73.6229	ENSG00000104872	PIH1D1
ENSG00000100280	10161	ENSG00000100280	6721	1511.83	73.5192	ENSG00000100280	AP1B1
ENSG00000143320	1662	ENSG00000143320	1100	1510.91	73.4745	ENSG00000143320	CRABP2
ENSG00000166165	4026	ENSG00000166165	2669	1508.43	73.354	ENSG00000166165	CKB
ENSG00000148341	10258	ENSG00000148341	6814	1505.43	73.2081	ENSG00000148341	SH3GLB2
ENSG00000076248	3857	ENSG00000076248	2567	1502.53	73.0672	ENSG00000076248	UNG
ENSG00000198431	10073	ENSG00000198431	6708	1501.64	73.0238	ENSG00000198431	TXNRD1
ENSG00000152082	2724	ENSG00000152082	1815	1500.83	72.9842	ENSG00000152082	MZT2B
ENSG00000146670	5889	ENSG00000146670	3925	1500.38	72.9626	ENSG00000146670	CDCA5
ENSG00000134294	9890	ENSG00000134294	6602	1498.03	72.8483	ENSG00000134294	SLC38A2
ENSG00000103507	5799	ENSG00000103507	3873	1497.29	72.8122	ENSG00000103507	BCKDK
ENSG00000112651	3800	ENSG00000112651	2539	1496.65	72.7812	ENSG00000112651	MRPL2
ENSG00000100412	6041	ENSG00000100412	4041	1494.93	72.6973	ENSG00000100412	ACO2
ENSG00000116670	4960	ENSG00000116670	3324	1492.18	72.5637	ENSG00000116670	MAD2L2
ENSG00000206053	7107	ENSG00000206053	4768	1490.56	72.4851	ENSG00000206053	JPT2
ENSG00000171903	6000	ENSG00000171903	4027	1489.94	72.455	ENSG00000171903	CYP4F11
ENSG00000197982	3321	ENSG00000197982	2231	1488.57	72.3882	ENSG00000197982	C1orf122
ENSG00000013297	5549	ENSG00000013297	3732	1486.87	72.3055	ENSG00000013297	CLDN11
ENSG00000182004	2191	ENSG00000182004	1474	1486.43	72.2842	ENSG00000182004	SNRPE
ENSG00000111652	4626	ENSG00000111652	3113	1486.03	72.2645	ENSG00000111652	COPS7A
ENSG00000213445	6931	ENSG00000213445	4668	1484.79	72.2044	ENSG00000213445	SIPA1
ENSG00000073008	5220	ENSG00000073008	3519	1483.38	72.1356	ENSG00000073008	PVR
ENSG00000139579	3290	ENSG00000139579	2218	1483.32	72.1328	ENSG00000139579	NABP2
ENSG00000174996	8122	ENSG00000174996	5479	1482.39	72.0875	ENSG00000174996	KLC2
ENSG00000155876	2352	ENSG00000155876	1589	1480.18	71.98	ENSG00000155876	RRAGA
ENSG00000090372	11294	ENSG00000090372	7641	1478.08	71.878	ENSG00000090372	STRN4
ENSG00000136908	4625	ENSG00000136908	3133	1476.22	71.7877	ENSG00000136908	DPM2
ENSG00000158195	8378	ENSG00000158195	5676	1476.04	71.7788	ENSG00000158195	WASF2
ENSG00000143870	6051	ENSG00000143870	4101	1475.49	71.7523	ENSG00000143870	PDIA6
ENSG00000233966	987	ENSG00000233966	669	1475.34	71.7446	ENSG00000233966	UBE2SP1
ENSG00000129351	16256	ENSG00000129351	11022	1474.87	71.7219	ENSG00000129351	ILF3
ENSG00000142864	11316	ENSG00000142864	7676	1474.21	71.6896	ENSG00000142864	SERBP1
ENSG00000186716	18241	ENSG00000186716	12389	1472.35	71.5996	ENSG00000186716	BCR
ENSG00000135506	7601	ENSG00000135506	5169	1470.5	71.5093	ENSG00000135506	OS9
ENSG00000119013	1621	ENSG00000119013	1103	1469.63	71.4671	ENSG00000119013	NDUFB3
ENSG00000144579	6946	ENSG00000144579	4727	1469.43	71.4575	ENSG00000144579	CTDSP1
ENSG00000147804	7389	ENSG00000147804	5033	1468.11	71.3933	ENSG00000147804	SLC39A4
ENSG00000164754	9081	ENSG00000164754	6192	1466.57	71.3183	ENSG00000164754	RAD21
ENSG00000129255	4789	ENSG00000129255	3270	1464.53	71.2189	ENSG00000129255	MPDU1
ENSG00000118785	3399	ENSG00000118785	2321	1464.45	71.2155	ENSG00000118785	SPP1
ENSG00000165704	2378	ENSG00000165704	1624	1464.29	71.2073	ENSG00000165704	HPRT1
ENSG00000143303	4627	ENSG00000143303	3169	1460.08	71.0028	ENSG00000143303	RRNAD1
ENSG00000155254	4929	ENSG00000155254	3379	1458.72	70.9364	ENSG00000155254	MARVELD1
ENSG00000100644	7504	ENSG00000100644	5151	1456.8	70.8435	ENSG00000100644	HIF1A
ENSG00000174307	4570	ENSG00000174307	3138	1456.34	70.8209	ENSG00000174307	PHLDA3
ENSG00000176720	3943	ENSG00000176720	2711	1454.44	70.7287	ENSG00000176720	BOK
ENSG00000138166	3802	ENSG00000138166	2615	1453.92	70.7032	ENSG00000138166	DUSP5
ENSG00000147813	4476	ENSG00000147813	3079	1453.72	70.6934	ENSG00000147813	NAPRT
ENSG00000077348	2163	ENSG00000077348	1488	1453.63	70.689	ENSG00000077348	EXOSC5
ENSG00000168884	3901	ENSG00000168884	2686	1452.35	70.6266	ENSG00000168884	TNIP2
ENSG00000106400	7998	ENSG00000106400	5510	1451.54	70.5876	ENSG00000106400	ZNHIT1
ENSG00000106268	3038	ENSG00000106268	2093	1451.51	70.5857	ENSG00000106268	NUDT1
ENSG00000070413	8133	ENSG00000070413	5605	1451.03	70.5624	ENSG00000070413	DGCR2
ENSG00000187446	5725	ENSG00000187446	3950	1449.37	70.4818	ENSG00000187446	CHP1
ENSG00000214049	6010	ENSG00000214049	4152	1447.5	70.3907	ENSG00000214049	UCA1
ENSG00000087111	8662	ENSG00000087111	5990	1446.08	70.3218	ENSG00000087111	PIGS
ENSG00000126767	4910	ENSG00000126767	3398	1444.97	70.2678	ENSG00000126767	ELK1
ENSG00000232533	935	ENSG00000232533	648	1442.9	70.1673	ENSG00000232533	AC093673.1
ENSG00000112977	4837	ENSG00000112977	3361	1439.16	69.9852	ENSG00000112977	DAP
ENSG00000102312	4332	ENSG00000102312	3011	1438.72	69.9642	ENSG00000102312	PORCN
ENSG00000105063	9460	ENSG00000105063	6583	1437.03	69.8821	ENSG00000105063	PPP6R1
ENSG00000099821	7358	ENSG00000099821	5124	1435.99	69.8311	ENSG00000099821	POLRMT
ENSG00000198055	6247	ENSG00000198055	4355	1434.44	69.756	ENSG00000198055	GRK6
ENSG00000087586	4188	ENSG00000087586	2928	1430.33	69.5559	ENSG00000087586	AURKA
ENSG00000197448	6040	ENSG00000197448	4228	1428.57	69.4705	ENSG00000197448	GSTK1
ENSG00000125733	5688	ENSG00000125733	3982	1428.43	69.4635	ENSG00000125733	TRIP10
ENSG00000149418	6211	ENSG00000149418	4350	1427.82	69.4338	ENSG00000149418	ST14
ENSG00000175826	3687	ENSG00000175826	2584	1426.86	69.3872	ENSG00000175826	CTDNEP1
ENSG00000189067	7219	ENSG00000189067	5060	1426.68	69.3785	ENSG00000189067	LITAF
ENSG00000167965	6164	ENSG00000167965	4323	1425.86	69.3387	ENSG00000167965	MLST8
ENSG00000164896	5421	ENSG00000164896	3805	1424.7	69.2824	ENSG00000164896	FASTK
ENSG00000130733	3587	ENSG00000130733	2518	1424.54	69.2746	ENSG00000130733	YIPF2
ENSG00000260260	487	ENSG00000260260	342	1423.98	69.2471	ENSG00000260260	SNHG19
ENSG00000120889	7344	ENSG00000120889	5158	1423.81	69.2388	ENSG00000120889	TNFRSF10B
ENSG00000112378	6104	ENSG00000112378	4290	1422.84	69.192	ENSG00000112378	PERP
ENSG00000117118	3503	ENSG00000117118	2462	1422.83	69.1911	ENSG00000117118	SDHB
ENSG00000111678	2566	ENSG00000111678	1806	1420.82	69.0935	ENSG00000111678	C12orf57
ENSG00000177352	2526	ENSG00000177352	1781	1418.3	68.9712	ENSG00000177352	CCDC71
ENSG00000175390	13374	ENSG00000175390	9431	1418.09	68.9608	ENSG00000175390	EIF3F
ENSG00000065833	4780	ENSG00000065833	3371	1417.98	68.9553	ENSG00000065833	ME1
ENSG00000134291	4926	ENSG00000134291	3475	1417.55	68.9347	ENSG00000134291	TMEM106C
ENSG00000204520	3381	ENSG00000204520	2386	1417.02	68.9086	ENSG00000204520	MICA
ENSG00000147274	8332	ENSG00000147274	5882	1416.52	68.8847	ENSG00000147274	RBMX
ENSG00000111206	6939	ENSG00000111206	4899	1416.41	68.8792	ENSG00000111206	FOXM1
ENSG00000133030	25711	ENSG00000133030	18153	1416.35	68.8762	ENSG00000133030	MPRIP
ENSG00000136463	3278	ENSG00000136463	2315	1415.98	68.8583	ENSG00000136463	TACO1
ENSG00000108179	3786	ENSG00000108179	2674	1415.86	68.8522	ENSG00000108179	PPIF
ENSG00000163348	5136	ENSG00000163348	3630	1414.88	68.8045	ENSG00000163348	PYGO2
ENSG00000128965	2911	ENSG00000128965	2058	1414.48	68.7852	ENSG00000128965	CHAC1
ENSG00000116489	5836	ENSG00000116489	4130	1413.08	68.7169	ENSG00000116489	CAPZA1
ENSG00000069399	4580	ENSG00000069399	3242	1412.71	68.6991	ENSG00000069399	BCL3
ENSG00000163930	7137	ENSG00000163930	5055	1411.87	68.6583	ENSG00000163930	BAP1
ENSG00000165458	9190	ENSG00000165458	6519	1409.73	68.554	ENSG00000165458	INPPL1
ENSG00000167118	6216	ENSG00000167118	4410	1409.52	68.5442	ENSG00000167118	URM1
ENSG00000086061	3845	ENSG00000086061	2730	1408.42	68.4908	ENSG00000086061	DNAJA1
ENSG00000105698	6966	ENSG00000105698	4952	1406.7	68.4071	ENSG00000105698	USF2
ENSG00000114650	9039	ENSG00000114650	6433	1405.1	68.329	ENSG00000114650	SCAP
ENSG00000131467	7239	ENSG00000131467	5152	1405.09	68.3284	ENSG00000131467	PSME3
ENSG00000073169	3319	ENSG00000073169	2363	1404.57	68.3033	ENSG00000073169	SELENOO
ENSG00000189091	17439	ENSG00000189091	12419	1404.22	68.2863	ENSG00000189091	SF3B3
ENSG00000102882	5150	ENSG00000102882	3669	1403.65	68.2587	ENSG00000102882	MAPK3
ENSG00000100242	9105	ENSG00000100242	6489	1403.14	68.234	ENSG00000100242	SUN2
ENSG00000103502	4665	ENSG00000103502	3325	1403.01	68.2273	ENSG00000103502	CDIPT
ENSG00000184967	2846	ENSG00000184967	2029	1402.66	68.2105	ENSG00000184967	NOC4L
ENSG00000138668	9790	ENSG00000138668	6981	1402.38	68.1967	ENSG00000138668	HNRNPD
ENSG00000049245	3870	ENSG00000049245	2760	1402.17	68.1868	ENSG00000049245	VAMP3
ENSG00000060138	12069	ENSG00000060138	8610	1401.74	68.1658	ENSG00000060138	YBX3
ENSG00000197070	5350	ENSG00000197070	3821	1400.16	68.0887	ENSG00000197070	ARRDC1
ENSG00000101447	3465	ENSG00000101447	2475	1400	68.0811	ENSG00000101447	FAM83D
ENSG00000214194	2646	ENSG00000214194	1896	1395.57	67.8656	ENSG00000214194	SMIM30
ENSG00000119689	6348	ENSG00000119689	4550	1395.16	67.846	ENSG00000119689	DLST
ENSG00000183291	3068	ENSG00000183291	2201	1393.91	67.785	ENSG00000183291	SELENOF
ENSG00000136718	5381	ENSG00000136718	3861	1393.68	67.7738	ENSG00000136718	IMP4
ENSG00000052344	4194	ENSG00000052344	3010	1393.36	67.758	ENSG00000052344	PRSS8
ENSG00000112759	6138	ENSG00000112759	4408	1392.47	67.7148	ENSG00000112759	SLC29A1
ENSG00000187049	3289	ENSG00000187049	2364	1391.29	67.6573	ENSG00000187049	TMEM216
ENSG00000100162	2472	ENSG00000100162	1778	1390.33	67.6107	ENSG00000100162	CENPM
ENSG00000110011	3902	ENSG00000110011	2807	1390.1	67.5995	ENSG00000110011	DNAJC4
ENSG00000143374	5665	ENSG00000143374	4077	1389.5	67.5706	ENSG00000143374	TARS2
ENSG00000142945	5060	ENSG00000142945	3646	1387.82	67.4889	ENSG00000142945	KIF2C
ENSG00000204498	2467	ENSG00000204498	1779	1386.73	67.436	ENSG00000204498	NFKBIL1
ENSG00000169718	8317	ENSG00000169718	5999	1386.4	67.4196	ENSG00000169718	DUS1L
ENSG00000146007	2510	ENSG00000146007	1812	1385.21	67.3618	ENSG00000146007	ZMAT2
ENSG00000101152	7319	ENSG00000101152	5287	1384.34	67.3195	ENSG00000101152	DNAJC5
ENSG00000160803	5367	ENSG00000160803	3878	1383.96	67.3011	ENSG00000160803	UBQLN4
ENSG00000167114	4304	ENSG00000167114	3110	1383.92	67.2993	ENSG00000167114	SLC27A4
ENSG00000048828	9968	ENSG00000048828	7204	1383.68	67.2873	ENSG00000048828	FAM120A
ENSG00000134107	5304	ENSG00000134107	3837	1382.33	67.2218	ENSG00000134107	BHLHE40
ENSG00000134153	2126	ENSG00000134153	1538	1382.31	67.2211	ENSG00000134153	EMC7
ENSG00000005194	4849	ENSG00000005194	3509	1381.88	67.1997	ENSG00000005194	CIAPIN1
ENSG00000153406	4887	ENSG00000153406	3541	1380.12	67.1143	ENSG00000153406	NMRAL1
ENSG00000133895	5856	ENSG00000133895	4246	1379.18	67.0686	ENSG00000133895	MEN1
ENSG00000148229	3585	ENSG00000148229	2604	1376.73	66.9494	ENSG00000148229	POLE3
ENSG00000011478	3296	ENSG00000011478	2396	1375.63	66.8958	ENSG00000011478	QPCTL
ENSG00000159202	7912	ENSG00000159202	5753	1375.28	66.8791	ENSG00000159202	UBE2Z
ENSG00000100241	12977	ENSG00000100241	9441	1374.54	66.8428	ENSG00000100241	SBF1
ENSG00000204619	3487	ENSG00000204619	2538	1373.92	66.8127	ENSG00000204619	PPP1R11
ENSG00000161888	3896	ENSG00000161888	2839	1372.31	66.7347	ENSG00000161888	SPC24
ENSG00000160256	1923	ENSG00000160256	1402	1371.61	66.7006	ENSG00000160256	FAM207A
ENSG00000137207	4185	ENSG00000137207	3053	1370.78	66.6603	ENSG00000137207	YIPF3
ENSG00000086232	7598	ENSG00000086232	5550	1369.01	66.574	ENSG00000086232	EIF2AK1
ENSG00000101856	2625	ENSG00000101856	1919	1367.9	66.5201	ENSG00000101856	PGRMC1
ENSG00000162736	5709	ENSG00000162736	4175	1367.43	66.497	ENSG00000162736	NCSTN
ENSG00000104824	9321	ENSG00000104824	6821	1366.52	66.4527	ENSG00000104824	HNRNPL
ENSG00000115677	16646	ENSG00000115677	12182	1366.44	66.4492	ENSG00000115677	HDLBP
ENSG00000112972	6420	ENSG00000112972	4702	1365.38	66.3974	ENSG00000112972	HMGCS1
ENSG00000183011	2651	ENSG00000183011	1943	1364.38	66.3492	ENSG00000183011	NAA38
ENSG00000182934	5669	ENSG00000182934	4167	1360.45	66.1579	ENSG00000182934	SRPRA
ENSG00000063241	5995	ENSG00000063241	4408	1360.03	66.1372	ENSG00000063241	ISOC2
ENSG00000141503	10620	ENSG00000141503	7817	1358.58	66.0667	ENSG00000141503	MINK1
ENSG00000149761	5052	ENSG00000149761	3721	1357.7	66.024	ENSG00000149761	NUDT22
ENSG00000064490	3396	ENSG00000064490	2503	1356.77	65.9789	ENSG00000064490	RFXANK
ENSG00000138071	5892	ENSG00000138071	4347	1355.42	65.9131	ENSG00000138071	ACTR2
ENSG00000049541	2996	ENSG00000049541	2211	1355.04	65.8949	ENSG00000049541	RFC2
ENSG00000156411	4623	ENSG00000156411	3415	1353.73	65.8312	ENSG00000156411	ATP5MPL
ENSG00000136522	1854	ENSG00000136522	1370	1353.28	65.8094	ENSG00000136522	MRPL47
ENSG00000186847	3084	ENSG00000186847	2281	1352.04	65.7488	ENSG00000186847	KRT14
ENSG00000139289	10902	ENSG00000139289	8069	1351.1	65.703	ENSG00000139289	PHLDA1
ENSG00000117407	3588	ENSG00000117407	2658	1349.89	65.6441	ENSG00000117407	ARTN
ENSG00000097021	5562	ENSG00000097021	4124	1348.69	65.5859	ENSG00000097021	ACOT7
ENSG00000115414	23335	ENSG00000115414	17315	1347.68	65.5366	ENSG00000115414	FN1
ENSG00000170638	4247	ENSG00000170638	3153	1346.97	65.5023	ENSG00000170638	TRABD
ENSG00000118523	3150	ENSG00000118523	2339	1346.73	65.4906	ENSG00000118523	CTGF
ENSG00000105364	5472	ENSG00000105364	4070	1344.47	65.3808	ENSG00000105364	MRPL4
ENSG00000277258	4719	ENSG00000277258	3511	1344.06	65.3608	ENSG00000277258	PCGF2
ENSG00000089154	12953	ENSG00000089154	9654	1341.72	65.2471	ENSG00000089154	GCN1
ENSG00000168488	8723	ENSG00000168488	6508	1340.35	65.1804	ENSG00000168488	ATXN2L
ENSG00000143799	9597	ENSG00000143799	7169	1338.68	65.0992	ENSG00000143799	PARP1
ENSG00000132361	9236	ENSG00000132361	6900	1338.55	65.0929	ENSG00000132361	CLUH
ENSG00000266412	5459	ENSG00000266412	4079	1338.32	65.0815	ENSG00000266412	NCOA4
ENSG00000174231	15191	ENSG00000174231	11355	1337.82	65.0575	ENSG00000174231	PRPF8
ENSG00000159363	7004	ENSG00000159363	5253	1333.33	64.8391	ENSG00000159363	ATP13A2
ENSG00000125445	4430	ENSG00000125445	3324	1332.73	64.8099	ENSG00000125445	MRPS7
ENSG00000004455	7632	ENSG00000004455	5727	1332.63	64.8052	ENSG00000004455	AK2
ENSG00000144567	7581	ENSG00000144567	5689	1332.57	64.8021	ENSG00000144567	RETREG2
ENSG00000185813	9187	ENSG00000185813	6897	1332.03	64.7757	ENSG00000185813	PCYT2
ENSG00000167645	4248	ENSG00000167645	3193	1330.41	64.697	ENSG00000167645	YIF1B
ENSG00000142173	7164	ENSG00000142173	5386	1330.12	64.6826	ENSG00000142173	COL6A2
ENSG00000099901	6147	ENSG00000099901	4622	1329.94	64.6743	ENSG00000099901	RANBP1
ENSG00000142453	5916	ENSG00000142453	4455	1327.95	64.5772	ENSG00000142453	CARM1
ENSG00000166619	10446	ENSG00000166619	7869	1327.49	64.5549	ENSG00000166619	BLCAP
ENSG00000138867	6010	ENSG00000138867	4529	1327	64.5313	ENSG00000138867	GUCD1
ENSG00000180198	5159	ENSG00000180198	3888	1326.9	64.5264	ENSG00000180198	RCC1
ENSG00000129187	4599	ENSG00000129187	3466	1326.89	64.5258	ENSG00000129187	DCTD
ENSG00000117308	5274	ENSG00000117308	3978	1325.79	64.4724	ENSG00000117308	GALE
ENSG00000173327	13997	ENSG00000173327	10564	1324.97	64.4325	ENSG00000173327	MAP3K11
ENSG00000203993	3161	ENSG00000203993	2387	1324.26	64.3977	ENSG00000203993	ARRDC1-AS1
ENSG00000213619	4855	ENSG00000213619	3670	1322.89	64.3312	ENSG00000213619	NDUFS3
ENSG00000100219	4004	ENSG00000100219	3028	1322.32	64.3038	ENSG00000100219	XBP1
ENSG00000166986	9289	ENSG00000166986	7028	1321.71	64.2741	ENSG00000166986	MARS
ENSG00000155463	5941	ENSG00000155463	4497	1321.1	64.2444	ENSG00000155463	OXA1L
ENSG00000177628	4813	ENSG00000177628	3648	1319.35	64.1593	ENSG00000177628	GBA
ENSG00000176087	5307	ENSG00000176087	4023	1319.16	64.1501	ENSG00000176087	SLC35A4
ENSG00000125457	3643	ENSG00000125457	2766	1317.06	64.048	ENSG00000125457	MIF4GD
ENSG00000113407	7530	ENSG00000113407	5718	1316.89	64.0397	ENSG00000113407	TARS
ENSG00000156471	8289	ENSG00000156471	6295	1316.76	64.0331	ENSG00000156471	PTDSS1
ENSG00000137106	9514	ENSG00000137106	7226	1316.63	64.0271	ENSG00000137106	GRHPR
ENSG00000170291	3641	ENSG00000170291	2768	1315.39	63.9666	ENSG00000170291	ELP5
ENSG00000131495	1957	ENSG00000131495	1488	1315.19	63.9567	ENSG00000131495	NDUFA2
ENSG00000177830	7857	ENSG00000177830	5984	1313	63.8504	ENSG00000177830	CHID1
ENSG00000086598	5025	ENSG00000086598	3830	1312.01	63.8022	ENSG00000086598	TMED2
ENSG00000167130	2946	ENSG00000167130	2249	1309.92	63.7003	ENSG00000167130	DOLPP1
ENSG00000144021	5279	ENSG00000144021	4031	1309.6	63.685	ENSG00000144021	CIAO1
ENSG00000076924	6118	ENSG00000076924	4673	1309.22	63.6667	ENSG00000076924	XAB2
ENSG00000120053	4396	ENSG00000120053	3369	1304.84	63.4534	ENSG00000120053	GOT1
ENSG00000158773	3045	ENSG00000158773	2336	1303.51	63.3889	ENSG00000158773	USF1
ENSG00000142409	4784	ENSG00000142409	3671	1303.19	63.3731	ENSG00000142409	ZNF787
ENSG00000132676	5979	ENSG00000132676	4588	1303.18	63.3729	ENSG00000132676	DAP3
ENSG00000135862	10948	ENSG00000135862	8406	1302.4	63.335	ENSG00000135862	LAMC1
ENSG00000143553	2010	ENSG00000143553	1544	1301.81	63.3063	ENSG00000143553	SNAPIN
ENSG00000198952	6904	ENSG00000198952	5304	1301.66	63.2988	ENSG00000198952	SMG5
ENSG00000105619	1614	ENSG00000105619	1240	1301.61	63.2966	ENSG00000105619	TFPT
ENSG00000071539	4633	ENSG00000071539	3560	1301.4	63.2865	ENSG00000071539	TRIP13
ENSG00000204237	2082	ENSG00000204237	1600	1301.25	63.2789	ENSG00000204237	OXLD1
ENSG00000062822	6414	ENSG00000062822	4932	1300.49	63.2418	ENSG00000062822	POLD1
ENSG00000114850	6015	ENSG00000114850	4627	1299.98	63.2171	ENSG00000114850	SSR3
ENSG00000168569	2962	ENSG00000168569	2280	1299.12	63.1755	ENSG00000168569	TMEM223
ENSG00000102316	3819	ENSG00000102316	2940	1298.98	63.1685	ENSG00000102316	MAGED2
ENSG00000165672	4437	ENSG00000165672	3417	1298.51	63.1456	ENSG00000165672	PRDX3
ENSG00000260032	6932	ENSG00000260032	5339	1298.37	63.1389	ENSG00000260032	NORAD
ENSG00000053372	3662	ENSG00000053372	2822	1297.66	63.1044	ENSG00000053372	MRTO4
ENSG00000075142	5492	ENSG00000075142	4237	1296.2	63.0334	ENSG00000075142	SRI
ENSG00000147383	2587	ENSG00000147383	1996	1296.09	63.0281	ENSG00000147383	NSDHL
ENSG00000158769	6561	ENSG00000158769	5066	1295.1	62.9801	ENSG00000158769	F11R
ENSG00000182173	4443	ENSG00000182173	3440	1291.57	62.8082	ENSG00000182173	TSEN54
ENSG00000110090	8475	ENSG00000110090	6565	1290.94	62.7774	ENSG00000110090	CPT1A
ENSG00000172932	8571	ENSG00000172932	6643	1290.23	62.7431	ENSG00000172932	ANKRD13D
ENSG00000103051	6173	ENSG00000103051	4786	1289.8	62.7223	ENSG00000103051	COG4
ENSG00000120438	6350	ENSG00000120438	4929	1288.29	62.6489	ENSG00000120438	TCP1
ENSG00000167543	5886	ENSG00000167543	4570	1287.96	62.6329	ENSG00000167543	TP53I13
ENSG00000175221	5437	ENSG00000175221	4222	1287.78	62.6238	ENSG00000175221	MED16
ENSG00000184916	8235	ENSG00000184916	6397	1287.32	62.6016	ENSG00000184916	JAG2
ENSG00000006282	6870	ENSG00000006282	5337	1287.24	62.5976	ENSG00000006282	SPATA20
ENSG00000025770	4063	ENSG00000025770	3159	1286.17	62.5454	ENSG00000025770	NCAPH2
ENSG00000183255	4546	ENSG00000183255	3537	1285.27	62.5018	ENSG00000183255	PTTG1IP
ENSG00000180370	8054	ENSG00000180370	6270	1284.53	62.4658	ENSG00000180370	PAK2
ENSG00000177963	8584	ENSG00000177963	6685	1284.07	62.4434	ENSG00000177963	RIC8A
ENSG00000277972	3418	ENSG00000277972	2663	1283.51	62.4165	ENSG00000277972	CISD3
ENSG00000094914	5305	ENSG00000094914	4138	1282.02	62.3438	ENSG00000094914	AAAS
ENSG00000073111	6281	ENSG00000073111	4902	1281.31	62.3095	ENSG00000073111	MCM2
ENSG00000103855	7100	ENSG00000103855	5542	1281.13	62.3003	ENSG00000103855	CD276
ENSG00000185475	1915	ENSG00000185475	1496	1280.08	62.2495	ENSG00000185475	TMEM179B
ENSG00000108829	5845	ENSG00000108829	4570	1278.99	62.1966	ENSG00000108829	LRRC59
ENSG00000110719	5607	ENSG00000110719	4384	1278.97	62.1954	ENSG00000110719	TCIRG1
ENSG00000078668	4001	ENSG00000078668	3141	1273.8	61.944	ENSG00000078668	VDAC3
ENSG00000100911	4562	ENSG00000100911	3582	1273.59	61.9339	ENSG00000100911	PSME2
ENSG00000173141	2858	ENSG00000173141	2246	1272.48	61.8801	ENSG00000173141	MRPL57
ENSG00000170425	3244	ENSG00000170425	2551	1271.66	61.8399	ENSG00000170425	ADORA2B
ENSG00000100605	8622	ENSG00000100605	6783	1271.12	61.8137	ENSG00000100605	ITPK1
ENSG00000063245	22382	ENSG00000063245	17616	1270.55	61.786	ENSG00000063245	EPN1
ENSG00000255302	2917	ENSG00000255302	2298	1269.36	61.7284	ENSG00000255302	EID1
ENSG00000204590	10970	ENSG00000204590	8646	1268.79	61.7007	ENSG00000204590	GNL1
ENSG00000245910	1582	ENSG00000245910	1247	1268.64	61.6934	ENSG00000245910	SNHG6
ENSG00000244509	3573	ENSG00000244509	2818	1267.92	61.6581	ENSG00000244509	APOBEC3C
ENSG00000134222	3613	ENSG00000134222	2855	1265.5	61.5404	ENSG00000134222	PSRC1
ENSG00000105671	3516	ENSG00000105671	2780	1264.75	61.5039	ENSG00000105671	DDX49
ENSG00000141959	11287	ENSG00000141959	8926	1264.51	61.4922	ENSG00000141959	PFKL
ENSG00000167123	7653	ENSG00000167123	6059	1263.08	61.4227	ENSG00000167123	CERCAM
ENSG00000170604	3235	ENSG00000170604	2564	1261.7	61.3557	ENSG00000170604	IRF2BP1
ENSG00000167969	4079	ENSG00000167969	3234	1261.29	61.3355	ENSG00000167969	ECI1
ENSG00000137547	1502	ENSG00000137547	1191	1261.13	61.3277	ENSG00000137547	MRPL15
ENSG00000275832	10253	ENSG00000275832	8133	1260.67	61.3054	ENSG00000275832	ARHGAP23
ENSG00000115350	2711	ENSG00000115350	2151	1260.34	61.2897	ENSG00000115350	POLE4
ENSG00000196821	5735	ENSG00000196821	4551	1260.16	61.2809	ENSG00000196821	C6orf106
ENSG00000213741	12400	ENSG00000213741	9845	1259.52	61.2498	ENSG00000213741	RPS29
ENSG00000084774	10601	ENSG00000084774	8422	1258.73	61.2111	ENSG00000084774	CAD
ENSG00000115216	6703	ENSG00000115216	5329	1257.83	61.1677	ENSG00000115216	NRBP1
ENSG00000160606	1649	ENSG00000160606	1311	1257.82	61.1669	ENSG00000160606	TLCD1
ENSG00000127191	4602	ENSG00000127191	3663	1256.35	61.0953	ENSG00000127191	TRAF2
ENSG00000089063	3833	ENSG00000089063	3051	1256.31	61.0935	ENSG00000089063	TMEM230
ENSG00000091527	5486	ENSG00000091527	4367	1256.24	61.0901	ENSG00000091527	CDV3
ENSG00000086544	4252	ENSG00000086544	3385	1256.13	61.0848	ENSG00000086544	ITPKC
ENSG00000171720	5805	ENSG00000171720	4631	1253.51	60.9573	ENSG00000171720	HDAC3
ENSG00000169189	4723	ENSG00000169189	3770	1252.79	60.9221	ENSG00000169189	NSMCE1
ENSG00000182704	5170	ENSG00000182704	4131	1251.51	60.8603	ENSG00000182704	TSKU
ENSG00000112578	2813	ENSG00000112578	2248	1251.33	60.8516	ENSG00000112578	BYSL
ENSG00000205937	10731	ENSG00000205937	8582	1250.41	60.8065	ENSG00000205937	RNPS1
ENSG00000189077	2497	ENSG00000189077	1997	1250.38	60.805	ENSG00000189077	TMEM120A
ENSG00000226950	2856	ENSG00000226950	2285	1249.89	60.7814	ENSG00000226950	DANCR
ENSG00000116030	2702	ENSG00000116030	2164	1248.61	60.7193	ENSG00000116030	SUMO1
ENSG00000068438	3585	ENSG00000068438	2872	1248.26	60.702	ENSG00000068438	FTSJ1
ENSG00000183258	5661	ENSG00000183258	4536	1248.02	60.6902	ENSG00000183258	DDX41
ENSG00000002586	6129	ENSG00000002586	4912	1247.76	60.6778	ENSG00000002586	CD99
ENSG00000141526	11223	ENSG00000141526	8995	1247.69	60.6745	ENSG00000141526	SLC16A3
ENSG00000147224	3272	ENSG00000147224	2623	1247.43	60.6615	ENSG00000147224	PRPS1
ENSG00000172992	3533	ENSG00000172992	2834	1246.65	60.6237	ENSG00000172992	DCAKD
ENSG00000125818	6596	ENSG00000125818	5296	1245.47	60.5663	ENSG00000125818	PSMF1
ENSG00000101457	2345	ENSG00000101457	1883	1245.35	60.5607	ENSG00000101457	DNTTIP1
ENSG00000067704	5183	ENSG00000067704	4165	1244.42	60.5152	ENSG00000067704	IARS2
ENSG00000130723	15398	ENSG00000130723	12390	1242.78	60.4354	ENSG00000130723	PRRC2B
ENSG00000136848	11315	ENSG00000136848	9127	1239.73	60.2872	ENSG00000136848	DAB2IP
ENSG00000100418	6163	ENSG00000100418	4972	1239.54	60.2781	ENSG00000100418	DESI1
ENSG00000186635	11225	ENSG00000186635	9056	1239.51	60.2766	ENSG00000186635	ARAP1
ENSG00000116260	11540	ENSG00000116260	9311	1239.39	60.2709	ENSG00000116260	QSOX1
ENSG00000124172	6353	ENSG00000124172	5126	1239.37	60.2697	ENSG00000124172	ATP5F1E
ENSG00000100889	5191	ENSG00000100889	4189	1239.2	60.2614	ENSG00000100889	PCK2
ENSG00000100028	3152	ENSG00000100028	2544	1238.99	60.2515	ENSG00000100028	SNRPD3
ENSG00000255135	934	ENSG00000255135	754	1238.73	60.2385	ENSG00000255135	AP002360.1
ENSG00000133316	5260	ENSG00000133316	4247	1238.52	60.2285	ENSG00000133316	WDR74
ENSG00000166226	5350	ENSG00000166226	4322	1237.85	60.196	ENSG00000166226	CCT2
ENSG00000006712	3302	ENSG00000006712	2668	1237.63	60.1852	ENSG00000006712	PAF1
ENSG00000137404	2524	ENSG00000137404	2045	1234.23	60.0198	ENSG00000137404	NRM
ENSG00000099814	8875	ENSG00000099814	7199	1232.81	59.9508	ENSG00000099814	CEP170B
ENSG00000126368	3415	ENSG00000126368	2772	1231.96	59.9095	ENSG00000126368	NR1D1
ENSG00000173272	5042	ENSG00000173272	4093	1231.86	59.9045	ENSG00000173272	MZT2A
ENSG00000068308	4421	ENSG00000068308	3592	1230.79	59.8525	ENSG00000068308	OTUD5
ENSG00000137288	5766	ENSG00000137288	4689	1229.69	59.7989	ENSG00000137288	UQCC2
ENSG00000139405	2839	ENSG00000139405	2309	1229.54	59.7916	ENSG00000139405	RITA1
ENSG00000150459	4171	ENSG00000150459	3396	1228.21	59.727	ENSG00000150459	SAP18
ENSG00000198176	4594	ENSG00000198176	3741	1228.01	59.7175	ENSG00000198176	TFDP1
ENSG00000123136	4700	ENSG00000123136	3840	1223.96	59.5203	ENSG00000123136	DDX39A
ENSG00000131043	3795	ENSG00000131043	3101	1223.8	59.5125	ENSG00000131043	AAR2
ENSG00000160213	4814	ENSG00000160213	3935	1223.38	59.4922	ENSG00000160213	CSTB
ENSG00000087152	6472	ENSG00000087152	5301	1220.9	59.3717	ENSG00000087152	ATXN7L3
ENSG00000224051	3119	ENSG00000224051	2556	1220.27	59.3407	ENSG00000224051	CPTP
ENSG00000172590	3920	ENSG00000172590	3213	1220.04	59.3299	ENSG00000172590	MRPL52
ENSG00000109854	3410	ENSG00000109854	2797	1219.16	59.2871	ENSG00000109854	HTATIP2
ENSG00000198930	1329	ENSG00000198930	1092	1217.03	59.1835	ENSG00000198930	CSAG1
ENSG00000196937	4164	ENSG00000196937	3422	1216.83	59.1738	ENSG00000196937	FAM3C
ENSG00000163584	2829	ENSG00000163584	2326	1216.25	59.1455	ENSG00000163584	RPL22L1
ENSG00000149485	12442	ENSG00000149485	10230	1216.23	59.1443	ENSG00000149485	FADS1
ENSG00000133027	2089	ENSG00000133027	1720	1214.53	59.062	ENSG00000133027	PEMT
ENSG00000278845	2070	ENSG00000278845	1705	1214.08	59.0397	ENSG00000278845	MRPL45
ENSG00000166913	9622	ENSG00000166913	7933	1212.91	58.9829	ENSG00000166913	YWHAB
ENSG00000149428	9330	ENSG00000149428	7694	1212.63	58.9696	ENSG00000149428	HYOU1
ENSG00000140497	6059	ENSG00000140497	5000	1211.8	58.929	ENSG00000140497	SCAMP2
ENSG00000156599	6578	ENSG00000156599	5429	1211.64	58.9213	ENSG00000156599	ZDHHC5
ENSG00000050165	6129	ENSG00000050165	5059	1211.5	58.9147	ENSG00000050165	DKK3
ENSG00000111319	7107	ENSG00000111319	5876	1209.5	58.817	ENSG00000111319	SCNN1A
ENSG00000100297	8874	ENSG00000100297	7338	1209.32	58.8085	ENSG00000100297	MCM5
ENSG00000156261	4037	ENSG00000156261	3341	1208.32	58.7599	ENSG00000156261	CCT8
ENSG00000196365	6133	ENSG00000196365	5085	1206.1	58.6517	ENSG00000196365	LONP1
ENSG00000107130	6370	ENSG00000107130	5289	1204.39	58.5685	ENSG00000107130	NCS1
ENSG00000175467	5198	ENSG00000175467	4323	1202.41	58.4722	ENSG00000175467	SART1
ENSG00000108774	3318	ENSG00000108774	2761	1201.74	58.4398	ENSG00000108774	RAB5C
ENSG00000113384	3345	ENSG00000113384	2785	1201.08	58.4076	ENSG00000113384	GOLPH3
ENSG00000072518	7382	ENSG00000072518	6154	1199.55	58.3331	ENSG00000072518	MARK2
ENSG00000100908	1903	ENSG00000100908	1588	1198.36	58.2756	ENSG00000100908	EMC9
ENSG00000173418	2844	ENSG00000173418	2376	1196.97	58.2079	ENSG00000173418	NAA20
ENSG00000011426	7196	ENSG00000011426	6012	1196.94	58.2064	ENSG00000011426	ANLN
ENSG00000177383	1958	ENSG00000177383	1636	1196.82	58.2007	ENSG00000177383	MAGEF1
ENSG00000155287	2100	ENSG00000155287	1755	1196.58	58.189	ENSG00000155287	SLC25A28
ENSG00000176454	5741	ENSG00000176454	4799	1196.29	58.1748	ENSG00000176454	LPCAT4
ENSG00000112511	4300	ENSG00000112511	3596	1195.77	58.1497	ENSG00000112511	PHF1
ENSG00000181817	1788	ENSG00000181817	1496	1195.19	58.1212	ENSG00000181817	LSM10
ENSG00000168288	2616	ENSG00000168288	2191	1193.98	58.0622	ENSG00000168288	MMADHC
ENSG00000110880	7799	ENSG00000110880	6532	1193.97	58.0619	ENSG00000110880	CORO1C
ENSG00000089289	2222	ENSG00000089289	1862	1193.34	58.0314	ENSG00000089289	IGBP1
ENSG00000154764	5464	ENSG00000154764	4579	1193.27	58.0281	ENSG00000154764	WNT7A
ENSG00000101132	2356	ENSG00000101132	1975	1192.91	58.0105	ENSG00000101132	PFDN4
ENSG00000162772	4816	ENSG00000162772	4040	1192.08	57.97	ENSG00000162772	ATF3
ENSG00000091542	3801	ENSG00000091542	3190	1191.54	57.9436	ENSG00000091542	ALKBH5
ENSG00000130717	3198	ENSG00000130717	2688	1189.73	57.8559	ENSG00000130717	UCK1
ENSG00000204264	3564	ENSG00000204264	2997	1189.19	57.8295	ENSG00000204264	PSMB8
ENSG00000175115	10736	ENSG00000175115	9037	1188	57.7719	ENSG00000175115	PACS1
ENSG00000137076	11950	ENSG00000137076	10076	1185.99	57.6738	ENSG00000137076	TLN1
ENSG00000167608	3629	ENSG00000167608	3062	1185.17	57.6342	ENSG00000167608	TMC4
ENSG00000165912	3261	ENSG00000165912	2752	1184.96	57.6237	ENSG00000165912	PACSIN3
ENSG00000147669	2027	ENSG00000147669	1711	1184.69	57.6106	ENSG00000147669	POLR2K
ENSG00000128050	8894	ENSG00000128050	7517	1183.18	57.5375	ENSG00000128050	PAICS
ENSG00000140854	5428	ENSG00000140854	4591	1182.31	57.4951	ENSG00000140854	KATNB1
ENSG00000124214	4838	ENSG00000124214	4094	1181.73	57.4667	ENSG00000124214	STAU1
ENSG00000128342	4687	ENSG00000128342	3969	1180.9	57.4265	ENSG00000128342	LIF
ENSG00000175215	6426	ENSG00000175215	5442	1180.82	57.4223	ENSG00000175215	CTDSP2
ENSG00000239672	4059	ENSG00000239672	3438	1180.63	57.4132	ENSG00000239672	NME1
ENSG00000175634	6859	ENSG00000175634	5822	1178.12	57.2911	ENSG00000175634	RPS6KB2
ENSG00000079999	4430	ENSG00000079999	3761	1177.88	57.2795	ENSG00000079999	KEAP1
ENSG00000100983	7270	ENSG00000100983	6174	1177.52	57.262	ENSG00000100983	GSS
ENSG00000225178	1045	ENSG00000225178	888	1176.8	57.2271	ENSG00000225178	RPSAP58
ENSG00000185787	7748	ENSG00000185787	6584	1176.79	57.2266	ENSG00000185787	MORF4L1
ENSG00000105612	2811	ENSG00000105612	2389	1176.64	57.2194	ENSG00000105612	DNASE2
ENSG00000115758	3491	ENSG00000115758	2968	1176.21	57.1985	ENSG00000115758	ODC1
ENSG00000175283	2452	ENSG00000175283	2090	1173.21	57.0522	ENSG00000175283	DOLK
ENSG00000050405	7411	ENSG00000050405	6317	1173.18	57.0511	ENSG00000050405	LIMA1
ENSG00000161513	4220	ENSG00000161513	3599	1172.55	57.0202	ENSG00000161513	FDXR
ENSG00000276170	1462	ENSG00000276170	1248	1171.47	56.968	ENSG00000276170	AC244153.1
ENSG00000100364	11724	ENSG00000100364	10019	1170.18	56.9049	ENSG00000100364	KIAA0930
ENSG00000163347	4286	ENSG00000163347	3663	1170.08	56.9002	ENSG00000163347	CLDN1
ENSG00000149476	9517	ENSG00000149476	8136	1169.74	56.8837	ENSG00000149476	TKFC
ENSG00000204272	1996	ENSG00000204272	1707	1169.3	56.8624	ENSG00000204272	NBDY
ENSG00000134684	9600	ENSG00000134684	8212	1169.02	56.8487	ENSG00000134684	YARS
ENSG00000150687	13696	ENSG00000150687	11725	1168.1	56.8041	ENSG00000150687	PRSS23
ENSG00000171530	3568	ENSG00000171530	3058	1166.78	56.7395	ENSG00000171530	TBCA
ENSG00000159792	4639	ENSG00000159792	3977	1166.46	56.7241	ENSG00000159792	PSKH1
ENSG00000013364	7163	ENSG00000013364	6141	1166.42	56.7224	ENSG00000013364	MVP
ENSG00000116898	3398	ENSG00000116898	2916	1165.29	56.6675	ENSG00000116898	MRPS15
ENSG00000057757	2546	ENSG00000057757	2186	1164.68	56.6378	ENSG00000057757	PITHD1
ENSG00000106399	3761	ENSG00000106399	3232	1163.68	56.5888	ENSG00000106399	RPA3
ENSG00000177885	5487	ENSG00000177885	4716	1163.49	56.5796	ENSG00000177885	GRB2
ENSG00000123064	5891	ENSG00000123064	5064	1163.31	56.571	ENSG00000123064	DDX54
ENSG00000197136	9271	ENSG00000197136	7972	1162.95	56.5533	ENSG00000197136	PCNX3
ENSG00000152795	6361	ENSG00000152795	5476	1161.61	56.4885	ENSG00000152795	HNRNPDL
ENSG00000234664	317	ENSG00000234664	273	1161.17	56.467	ENSG00000234664	HMGN2P5
ENSG00000227057	3612	ENSG00000227057	3115	1159.55	56.3882	ENSG00000227057	WDR46
ENSG00000115875	4686	ENSG00000115875	4045	1158.47	56.3355	ENSG00000115875	SRSF7
ENSG00000128311	2240	ENSG00000128311	1937	1156.43	56.2363	ENSG00000128311	TST
ENSG00000084733	4198	ENSG00000084733	3631	1156.16	56.2231	ENSG00000084733	RAB10
ENSG00000168701	2066	ENSG00000168701	1787	1156.13	56.2217	ENSG00000168701	TMEM208
ENSG00000235173	3252	ENSG00000235173	2814	1155.65	56.1985	ENSG00000235173	HGH1
ENSG00000213676	4191	ENSG00000213676	3629	1154.86	56.1603	ENSG00000213676	ATF6B
ENSG00000142208	12886	ENSG00000142208	11162	1154.45	56.1403	ENSG00000142208	AKT1
ENSG00000095319	9280	ENSG00000095319	8041	1154.09	56.1224	ENSG00000095319	NUP188
ENSG00000262919	1992	ENSG00000262919	1730	1151.45	55.994	ENSG00000262919	CCNQ
ENSG00000126903	2587	ENSG00000126903	2247	1151.31	55.9876	ENSG00000126903	SLC10A3
ENSG00000164182	1170	ENSG00000164182	1017	1150.44	55.9453	ENSG00000164182	NDUFAF2
ENSG00000152558	5345	ENSG00000152558	4647	1150.2	55.9337	ENSG00000152558	TMEM123
ENSG00000111540	7572	ENSG00000111540	6588	1149.36	55.8927	ENSG00000111540	RAB5B
ENSG00000141580	4070	ENSG00000141580	3542	1149.07	55.8784	ENSG00000141580	WDR45B
ENSG00000102978	4527	ENSG00000102978	3940	1148.98	55.8744	ENSG00000102978	POLR2C
ENSG00000105287	6256	ENSG00000105287	5446	1148.73	55.8621	ENSG00000105287	PRKD2
ENSG00000274523	4817	ENSG00000274523	4196	1148	55.8264	ENSG00000274523	RCC1L
ENSG00000088930	3945	ENSG00000088930	3437	1147.8	55.8169	ENSG00000088930	XRN2
ENSG00000182512	3265	ENSG00000182512	2845	1147.63	55.8084	ENSG00000182512	GLRX5
ENSG00000104856	3481	ENSG00000104856	3035	1146.95	55.7755	ENSG00000104856	RELB
ENSG00000100220	3381	ENSG00000100220	2948	1146.88	55.772	ENSG00000100220	RTCB
ENSG00000060491	5392	ENSG00000060491	4702	1146.75	55.7655	ENSG00000060491	OGFR
ENSG00000039650	5314	ENSG00000039650	4635	1146.49	55.7533	ENSG00000039650	PNKP
ENSG00000145247	2842	ENSG00000145247	2483	1144.58	55.6603	ENSG00000145247	OCIAD2
ENSG00000148154	5279	ENSG00000148154	4615	1143.88	55.6261	ENSG00000148154	UGCG
ENSG00000131747	7362	ENSG00000131747	6437	1143.7	55.6174	ENSG00000131747	TOP2A
ENSG00000173264	4607	ENSG00000173264	4031	1142.89	55.5781	ENSG00000173264	GPR137
ENSG00000156515	7192	ENSG00000156515	6296	1142.31	55.5499	ENSG00000156515	HK1
ENSG00000177410	2558	ENSG00000177410	2243	1140.44	55.4587	ENSG00000177410	ZFAS1
ENSG00000141971	4616	ENSG00000141971	4053	1138.91	55.3844	ENSG00000141971	MVB12A
ENSG00000108448	4922	ENSG00000108448	4329	1136.98	55.2908	ENSG00000108448	TRIM16L
ENSG00000100116	2388	ENSG00000100116	2104	1134.98	55.1934	ENSG00000100116	GCAT
ENSG00000138363	4458	ENSG00000138363	3928	1134.93	55.1908	ENSG00000138363	ATIC
ENSG00000113070	3422	ENSG00000113070	3018	1133.86	55.139	ENSG00000113070	HBEGF
ENSG00000223478	616	ENSG00000223478	544	1132.35	55.0656	ENSG00000223478	AL441992.1
ENSG00000173545	1923	ENSG00000173545	1699	1131.84	55.0408	ENSG00000173545	ZNF622
ENSG00000105325	6562	ENSG00000105325	5802	1130.99	54.9993	ENSG00000105325	FZR1
ENSG00000254531	893	ENSG00000254531	790	1130.38	54.9696	ENSG00000254531	AP001816.1
ENSG00000172037	7755	ENSG00000172037	6865	1129.64	54.9338	ENSG00000172037	LAMB2
ENSG00000100106	13825	ENSG00000100106	12254	1128.2	54.8638	ENSG00000100106	TRIOBP
ENSG00000161970	2833	ENSG00000161970	2513	1127.34	54.8217	ENSG00000161970	RPL26
ENSG00000214022	5237	ENSG00000214022	4649	1126.48	54.7799	ENSG00000214022	REPIN1
ENSG00000100311	4233	ENSG00000100311	3761	1125.5	54.7323	ENSG00000100311	PDGFB
ENSG00000168061	1991	ENSG00000168061	1772	1123.59	54.6394	ENSG00000168061	SAC3D1
ENSG00000205336	9719	ENSG00000205336	8659	1122.42	54.5824	ENSG00000205336	ADGRG1
ENSG00000196531	11232	ENSG00000196531	10008	1122.3	54.5768	ENSG00000196531	NACA
ENSG00000090971	2427	ENSG00000090971	2163	1122.05	54.5647	ENSG00000090971	NAT14
ENSG00000143569	8402	ENSG00000143569	7503	1119.82	54.4561	ENSG00000143569	UBAP2L
ENSG00000137100	4184	ENSG00000137100	3740	1118.72	54.4025	ENSG00000137100	DCTN3
ENSG00000050820	10256	ENSG00000050820	9178	1117.45	54.3411	ENSG00000050820	BCAR1
ENSG00000183172	1932	ENSG00000183172	1731	1116.12	54.2761	ENSG00000183172	SMDT1
ENSG00000158292	4554	ENSG00000158292	4082	1115.63	54.2523	ENSG00000158292	GPR153
ENSG00000110104	3774	ENSG00000110104	3384	1115.25	54.2338	ENSG00000110104	CCDC86
ENSG00000105552	5070	ENSG00000105552	4553	1113.55	54.1513	ENSG00000105552	BCAT2
ENSG00000161800	4996	ENSG00000161800	4487	1113.44	54.1458	ENSG00000161800	RACGAP1
ENSG00000133872	3329	ENSG00000133872	2990	1113.38	54.1428	ENSG00000133872	SARAF
ENSG00000160570	2927	ENSG00000160570	2631	1112.5	54.1004	ENSG00000160570	DEDD2
ENSG00000229119	328	ENSG00000229119	295	1111.86	54.0692	ENSG00000229119	AC026403.1
ENSG00000071889	5666	ENSG00000071889	5098	1111.42	54.0474	ENSG00000071889	FAM3A
ENSG00000171135	1977	ENSG00000171135	1781	1110.05	53.981	ENSG00000171135	JAGN1
ENSG00000130734	2528	ENSG00000130734	2278	1109.75	53.9662	ENSG00000130734	ATG4D
ENSG00000163814	7221	ENSG00000163814	6507	1109.73	53.9654	ENSG00000163814	CDCP1
ENSG00000158109	2678	ENSG00000158109	2414	1109.36	53.9476	ENSG00000158109	TPRG1L
ENSG00000132254	5892	ENSG00000132254	5312	1109.19	53.939	ENSG00000132254	ARFIP2
ENSG00000137216	4907	ENSG00000137216	4425	1108.93	53.9264	ENSG00000137216	TMEM63B
ENSG00000103266	2568	ENSG00000103266	2316	1108.81	53.9206	ENSG00000103266	STUB1
ENSG00000116514	2893	ENSG00000116514	2610	1108.43	53.9022	ENSG00000116514	RNF19B
ENSG00000185651	4250	ENSG00000185651	3838	1107.35	53.8496	ENSG00000185651	UBE2L3
ENSG00000106290	4523	ENSG00000106290	4086	1106.95	53.8303	ENSG00000106290	TAF6
ENSG00000149532	6679	ENSG00000149532	6036	1106.53	53.8097	ENSG00000149532	CPSF7
ENSG00000197905	2513	ENSG00000197905	2272	1106.07	53.7877	ENSG00000197905	TEAD4
ENSG00000210140	73	ENSG00000210140	66	1106.06	53.787	ENSG00000210140	MT-TC
ENSG00000073792	5231	ENSG00000073792	4735	1104.75	53.7234	ENSG00000073792	IGF2BP2
ENSG00000135387	8492	ENSG00000135387	7689	1104.43	53.708	ENSG00000135387	CAPRIN1
ENSG00000164687	2291	ENSG00000164687	2077	1103.03	53.6398	ENSG00000164687	FABP5
ENSG00000137692	1875	ENSG00000137692	1700	1102.94	53.6353	ENSG00000137692	DCUN1D5
ENSG00000102554	4293	ENSG00000102554	3893	1102.75	53.6259	ENSG00000102554	KLF5
ENSG00000184281	2929	ENSG00000184281	2659	1101.54	53.5673	ENSG00000184281	TSSC4
ENSG00000114738	4308	ENSG00000114738	3921	1098.7	53.429	ENSG00000114738	MAPKAPK3
ENSG00000140474	3863	ENSG00000140474	3516	1098.69	53.4287	ENSG00000140474	ULK3
ENSG00000182944	11341	ENSG00000182944	10326	1098.3	53.4094	ENSG00000182944	EWSR1
ENSG00000102977	3533	ENSG00000102977	3223	1096.18	53.3067	ENSG00000102977	ACD
ENSG00000203760	871	ENSG00000203760	795	1095.6	53.2782	ENSG00000203760	CENPW
ENSG00000149182	6481	ENSG00000149182	5918	1095.13	53.2556	ENSG00000149182	ARFGAP2
ENSG00000125841	3212	ENSG00000125841	2933	1095.12	53.2552	ENSG00000125841	NRSN2
ENSG00000165732	5497	ENSG00000165732	5020	1095.02	53.2501	ENSG00000165732	DDX21
ENSG00000137876	3293	ENSG00000137876	3009	1094.38	53.2192	ENSG00000137876	RSL24D1
ENSG00000104413	5329	ENSG00000104413	4875	1093.13	53.1581	ENSG00000104413	ESRP1
ENSG00000140740	5698	ENSG00000140740	5217	1092.2	53.1129	ENSG00000140740	UQCRC2
ENSG00000164087	2454	ENSG00000164087	2247	1092.12	53.1092	ENSG00000164087	POC1A
ENSG00000107581	7748	ENSG00000107581	7101	1091.11	53.0602	ENSG00000107581	EIF3A
ENSG00000090432	2660	ENSG00000090432	2438	1091.06	53.0575	ENSG00000090432	MUL1
ENSG00000101213	3215	ENSG00000101213	2947	1090.94	53.0517	ENSG00000101213	PTK6
ENSG00000167657	3870	ENSG00000167657	3549	1090.45	53.0278	ENSG00000167657	DAPK3
ENSG00000060688	4229	ENSG00000060688	3881	1089.67	52.9898	ENSG00000060688	SNRNP40
ENSG00000100991	3509	ENSG00000100991	3226	1087.72	52.8953	ENSG00000100991	TRPC4AP
ENSG00000160688	4356	ENSG00000160688	4019	1083.85	52.707	ENSG00000160688	FLAD1
ENSG00000060656	7238	ENSG00000060656	6682	1083.21	52.6757	ENSG00000060656	PTPRU
ENSG00000105197	7482	ENSG00000105197	6911	1082.62	52.6472	ENSG00000105197	TIMM50
ENSG00000143294	4446	ENSG00000143294	4108	1082.28	52.6305	ENSG00000143294	PRCC
ENSG00000196363	3926	ENSG00000196363	3629	1081.84	52.6092	ENSG00000196363	WDR5
ENSG00000149043	5085	ENSG00000149043	4704	1080.99	52.5681	ENSG00000149043	SYT8
ENSG00000158941	7063	ENSG00000158941	6534	1080.96	52.5664	ENSG00000158941	CCAR2
ENSG00000001036	3015	ENSG00000001036	2793	1079.48	52.4946	ENSG00000001036	FUCA2
ENSG00000166902	2450	ENSG00000166902	2271	1078.82	52.4623	ENSG00000166902	MRPL16
ENSG00000181789	4773	ENSG00000181789	4425	1078.64	52.4538	ENSG00000181789	COPG1
ENSG00000108773	4061	ENSG00000108773	3769	1077.47	52.3969	ENSG00000108773	KAT2A
ENSG00000124422	7327	ENSG00000124422	6808	1076.23	52.3366	ENSG00000124422	USP22
ENSG00000090487	4287	ENSG00000090487	3984	1076.05	52.3278	ENSG00000090487	SPG21
ENSG00000126524	1860	ENSG00000126524	1732	1073.9	52.2232	ENSG00000126524	SBDS
ENSG00000189043	3818	ENSG00000189043	3556	1073.68	52.2123	ENSG00000189043	NDUFA4
ENSG00000175505	2120	ENSG00000175505	1975	1073.42	52.1996	ENSG00000175505	CLCF1
ENSG00000143811	3864	ENSG00000143811	3602	1072.74	52.1665	ENSG00000143811	PYCR2
ENSG00000115380	4250	ENSG00000115380	3962	1072.69	52.1642	ENSG00000115380	EFEMP1
ENSG00000070423	3749	ENSG00000070423	3496	1072.37	52.1486	ENSG00000070423	RNF126
ENSG00000134996	1413	ENSG00000134996	1319	1071.27	52.095	ENSG00000134996	OSTF1
ENSG00000115221	5021	ENSG00000115221	4687	1071.26	52.0947	ENSG00000115221	ITGB6
ENSG00000015676	10823	ENSG00000015676	10113	1070.21	52.0435	ENSG00000015676	NUDCD3
ENSG00000242485	2981	ENSG00000242485	2788	1069.23	51.9957	ENSG00000242485	MRPL20
ENSG00000148335	3237	ENSG00000148335	3029	1068.67	51.9687	ENSG00000148335	NTMT1
ENSG00000153786	4207	ENSG00000153786	3947	1065.87	51.8327	ENSG00000153786	ZDHHC7
ENSG00000167863	3442	ENSG00000167863	3231	1065.3	51.8051	ENSG00000167863	ATP5PD
ENSG00000143393	5808	ENSG00000143393	5456	1064.52	51.7667	ENSG00000143393	PI4KB
ENSG00000134910	7868	ENSG00000134910	7393	1064.25	51.7538	ENSG00000134910	STT3A
ENSG00000105976	7477	ENSG00000105976	7039	1062.22	51.6553	ENSG00000105976	MET
ENSG00000035403	10612	ENSG00000035403	9992	1062.05	51.6468	ENSG00000035403	VCL
ENSG00000128595	4815	ENSG00000128595	4537	1061.27	51.6091	ENSG00000128595	CALU
ENSG00000105723	4377	ENSG00000105723	4126	1060.83	51.5877	ENSG00000105723	GSK3A
ENSG00000102226	5588	ENSG00000102226	5269	1060.54	51.5735	ENSG00000102226	USP11
ENSG00000135451	4193	ENSG00000135451	3954	1060.45	51.5688	ENSG00000135451	TROAP
ENSG00000213553	1011	ENSG00000213553	954	1059.75	51.5349	ENSG00000213553	RPLP0P6
ENSG00000177666	4070	ENSG00000177666	3843	1059.07	51.5018	ENSG00000177666	PNPLA2
ENSG00000198728	2950	ENSG00000198728	2790	1057.35	51.4181	ENSG00000198728	LDB1
ENSG00000108468	3259	ENSG00000108468	3087	1055.72	51.3389	ENSG00000108468	CBX1
ENSG00000160685	4536	ENSG00000160685	4303	1054.15	51.2625	ENSG00000160685	ZBTB7B
ENSG00000103415	3998	ENSG00000103415	3793	1054.05	51.2576	ENSG00000103415	HMOX2
ENSG00000145632	5025	ENSG00000145632	4768	1053.9	51.2505	ENSG00000145632	PLK2
ENSG00000101412	2637	ENSG00000101412	2503	1053.54	51.2328	ENSG00000101412	E2F1
ENSG00000172586	1559	ENSG00000172586	1483	1051.25	51.1215	ENSG00000172586	CHCHD1
ENSG00000183624	2925	ENSG00000183624	2783	1051.02	51.1106	ENSG00000183624	HMCES
ENSG00000196961	9189	ENSG00000196961	8746	1050.65	51.0925	ENSG00000196961	AP2A1
ENSG00000068079	2071	ENSG00000068079	1973	1049.67	51.0448	ENSG00000068079	IFI35
ENSG00000186350	11626	ENSG00000186350	11083	1048.99	51.0119	ENSG00000186350	RXRA
ENSG00000032444	7520	ENSG00000032444	7172	1048.52	50.9889	ENSG00000032444	PNPLA6
ENSG00000064601	6138	ENSG00000064601	5856	1048.16	50.9711	ENSG00000064601	CTSA
ENSG00000143398	5662	ENSG00000143398	5405	1047.55	50.9416	ENSG00000143398	PIP5K1A
ENSG00000138279	2998	ENSG00000138279	2862	1047.52	50.9402	ENSG00000138279	ANXA7
ENSG00000166925	3890	ENSG00000166925	3715	1047.11	50.9201	ENSG00000166925	TSC22D4
ENSG00000101361	5650	ENSG00000101361	5398	1046.68	50.8996	ENSG00000101361	NOP56
ENSG00000182149	8168	ENSG00000182149	7806	1046.37	50.8845	ENSG00000182149	IST1
ENSG00000113013	8614	ENSG00000113013	8254	1043.62	50.7503	ENSG00000113013	HSPA9
ENSG00000276045	2360	ENSG00000276045	2262	1043.32	50.7362	ENSG00000276045	ORAI1
ENSG00000071626	9597	ENSG00000071626	9201	1043.04	50.7223	ENSG00000071626	DAZAP1
ENSG00000183010	3010	ENSG00000183010	2886	1042.97	50.7188	ENSG00000183010	PYCR1
ENSG00000183283	5969	ENSG00000183283	5731	1041.53	50.6489	ENSG00000183283	DAZAP2
ENSG00000196372	3127	ENSG00000196372	3003	1041.29	50.6374	ENSG00000196372	ASB13
ENSG00000243566	2769	ENSG00000243566	2660	1040.98	50.6221	ENSG00000243566	UPK3B
ENSG00000117519	2954	ENSG00000117519	2838	1040.87	50.617	ENSG00000117519	CNN3
ENSG00000272482	359	ENSG00000272482	345	1040.58	50.6027	ENSG00000272482	AC254633.1
ENSG00000132305	4147	ENSG00000132305	3986	1040.39	50.5936	ENSG00000132305	IMMT
ENSG00000104524	3372	ENSG00000104524	3244	1039.46	50.5481	ENSG00000104524	PYCR3
ENSG00000163932	3519	ENSG00000163932	3396	1036.22	50.3907	ENSG00000163932	PRKCD
ENSG00000022840	6124	ENSG00000022840	5911	1036.03	50.3817	ENSG00000022840	RNF10
ENSG00000132635	2425	ENSG00000132635	2341	1035.88	50.3743	ENSG00000132635	PCED1A
ENSG00000182446	9911	ENSG00000182446	9574	1035.2	50.3411	ENSG00000182446	NPLOC4
ENSG00000165006	2868	ENSG00000165006	2772	1034.63	50.3135	ENSG00000165006	UBAP1
ENSG00000133935	2724	ENSG00000133935	2633	1034.56	50.31	ENSG00000133935	ERG28
ENSG00000161091	5458	ENSG00000161091	5277	1034.3	50.2973	ENSG00000161091	MFSD12
ENSG00000116478	4096	ENSG00000116478	3963	1033.56	50.2614	ENSG00000116478	HDAC1
ENSG00000107798	5069	ENSG00000107798	4910	1032.38	50.2041	ENSG00000107798	LIPA
ENSG00000160209	12296	ENSG00000160209	11912	1032.24	50.197	ENSG00000160209	PDXK
ENSG00000175707	1850	ENSG00000175707	1793	1031.79	50.1753	ENSG00000175707	KDF1
ENSG00000160813	1224	ENSG00000160813	1187	1031.17	50.1452	ENSG00000160813	PPP1R35
ENSG00000066117	5295	ENSG00000066117	5136	1030.96	50.1348	ENSG00000066117	SMARCD1
ENSG00000170265	3946	ENSG00000170265	3832	1029.75	50.076	ENSG00000170265	ZNF282
ENSG00000114315	2123	ENSG00000114315	2062	1029.58	50.0679	ENSG00000114315	HES1
ENSG00000160917	4372	ENSG00000160917	4250	1028.71	50.0253	ENSG00000160917	CPSF4
ENSG00000131100	3304	ENSG00000131100	3212	1028.64	50.0222	ENSG00000131100	ATP6V1E1
ENSG00000170348	5115	ENSG00000170348	4974	1028.35	50.0079	ENSG00000170348	TMED10
ENSG00000044115	9080	ENSG00000044115	8830	1028.31	50.0062	ENSG00000044115	CTNNA1
ENSG00000131188	1821	ENSG00000131188	1772	1027.65	49.9741	ENSG00000131188	PRR7
ENSG00000117298	7529	ENSG00000117298	7333	1026.73	49.9291	ENSG00000117298	ECE1
ENSG00000156521	4716	ENSG00000156521	4597	1025.89	49.8882	ENSG00000156521	TYSND1
ENSG00000086065	2450	ENSG00000086065	2390	1025.1	49.8502	ENSG00000086065	CHMP5
ENSG00000091317	4523	ENSG00000091317	4413	1024.93	49.8415	ENSG00000091317	CMTM6
ENSG00000186577	2284	ENSG00000186577	2229	1024.67	49.8293	ENSG00000186577	SMIM29
ENSG00000259956	6799	ENSG00000259956	6641	1023.79	49.7863	ENSG00000259956	RBM15B
ENSG00000172663	6031	ENSG00000172663	5892	1023.59	49.7766	ENSG00000172663	TMEM134
ENSG00000136448	6826	ENSG00000136448	6669	1023.54	49.7742	ENSG00000136448	NMT1
ENSG00000105341	4484	ENSG00000105341	4381	1023.51	49.7727	ENSG00000105341	DMAC2
ENSG00000167674	4398	ENSG00000167674	4299	1023.03	49.7492	ENSG00000167674	HDGFL2
ENSG00000113328	3167	ENSG00000113328	3096	1022.93	49.7446	ENSG00000113328	CCNG1
ENSG00000171960	1476	ENSG00000171960	1444	1022.16	49.707	ENSG00000171960	PPIH
ENSG00000275874	749	ENSG00000275874	733	1021.83	49.6908	ENSG00000275874	PICSAR
ENSG00000265415	328	ENSG00000265415	321	1021.81	49.6898	ENSG00000265415	AC099850.3
ENSG00000095139	4264	ENSG00000095139	4177	1020.83	49.6422	ENSG00000095139	ARCN1
ENSG00000196305	7547	ENSG00000196305	7401	1019.73	49.5887	ENSG00000196305	IARS
ENSG00000131508	3626	ENSG00000131508	3556	1019.69	49.5866	ENSG00000131508	UBE2D2
ENSG00000123179	1529	ENSG00000123179	1500	1019.33	49.5695	ENSG00000123179	EBPL
ENSG00000143862	2011	ENSG00000143862	1975	1018.23	49.5158	ENSG00000143862	ARL8A
ENSG00000113504	6092	ENSG00000113504	5984	1018.05	49.507	ENSG00000113504	SLC12A7
ENSG00000077238	5998	ENSG00000077238	5894	1017.65	49.4874	ENSG00000077238	IL4R
ENSG00000169020	956	ENSG00000169020	940	1017.02	49.4571	ENSG00000169020	ATP5ME
ENSG00000113368	3694	ENSG00000113368	3633	1016.79	49.4459	ENSG00000113368	LMNB1
ENSG00000130165	4241	ENSG00000130165	4173	1016.3	49.4218	ENSG00000130165	ELOF1
ENSG00000144028	11104	ENSG00000144028	10926	1016.29	49.4216	ENSG00000144028	SNRNP200
ENSG00000197122	6572	ENSG00000197122	6468	1016.08	49.4113	ENSG00000197122	SRC
ENSG00000157020	5533	ENSG00000157020	5446	1015.98	49.4062	ENSG00000157020	SEC13
ENSG00000168906	4557	ENSG00000168906	4487	1015.6	49.388	ENSG00000168906	MAT2A
ENSG00000149809	3458	ENSG00000149809	3408	1014.67	49.3428	ENSG00000149809	TM7SF2
ENSG00000185085	3328	ENSG00000185085	3285	1013.09	49.2659	ENSG00000185085	INTS5
ENSG00000197894	4922	ENSG00000197894	4866	1011.51	49.189	ENSG00000197894	ADH5
ENSG00000129559	3922	ENSG00000129559	3879	1011.09	49.1684	ENSG00000129559	NEDD8
ENSG00000163159	4593	ENSG00000163159	4545	1010.56	49.1429	ENSG00000163159	VPS72
ENSG00000173120	10489	ENSG00000173120	10380	1010.5	49.14	ENSG00000173120	KDM2A
ENSG00000187109	17536	ENSG00000187109	17355	1010.43	49.1365	ENSG00000187109	NAP1L1
ENSG00000076928	8723	ENSG00000076928	8636	1010.07	49.1192	ENSG00000076928	ARHGEF1
ENSG00000172115	4497	ENSG00000172115	4457	1008.97	49.0658	ENSG00000172115	CYCS
ENSG00000165233	3105	ENSG00000165233	3081	1007.79	49.0082	ENSG00000165233	CARD19
ENSG00000166886	3033	ENSG00000166886	3010	1007.64	49.0009	ENSG00000166886	NAB2
ENSG00000204388	2537	ENSG00000204388	2521	1006.35	48.938	ENSG00000204388	HSPA1B
ENSG00000076108	10981	ENSG00000076108	10918	1005.77	48.91	ENSG00000076108	BAZ2A
[truncated: 56,741 more rows]
