# Supplementary material for: Many Different LINE-1 Retroelements Are Activated in Bladder Cancer
Source: Int J Mol Sci. 2020 Dec 11;21(24):9433. doi: 10.3390/ijms21249433 (PMC7763009; doi:10.3390/ijms21249433)
Supplement: Supplementary file 1 [file ijms-21-09433-s001.zip › S2Dataset_DiffNanoporevsRNASeqtotal.xlsx]

## Sheet: DeSeq2_results
	ID	Gene	logFC	p-Value	Adjusted p-Value
1	ENSG00000000003	TSPAN6	-2.52	8e-27	8.4e-26
2	ENSG00000000419	DPM1	-2.7	7.63e-34	1.06e-32
3	ENSG00000000971	CFH	981	0.0041	0.0087
4	ENSG00000001167	NFYA	-972	2.06e-05	5.95e-05
5	ENSG00000001461	NIPAL3	-2.24	7.06e-31	8.8e-30
6	ENSG00000001497	LAS1L	1.15	1.07e-06	3.52e-06
7	ENSG00000001617	SEMA3F	6.13	4.35e-22	3.75e-21
8	ENSG00000001631	KRIT1	-2.51	1.2e-09	5.05e-09
9	ENSG00000002079	MYH16	1.31	2.63e-06	8.33e-06
10	ENSG00000002330	BAD	3.54	1.43e-23	1.31e-22
11	ENSG00000002549	LAP3	-3.09	4.78e-53	1.3e-51
12	ENSG00000002587	HS3ST1	-1.03	2.17e-05	6.25e-05
13	ENSG00000002745	WNT16	802	0.0011	0.00257
14	ENSG00000002822	MAD1L1	1.74	1.63e-09	6.8e-09
15	ENSG00000002834	LASP1	5.93	1.4e-79	7.5e-78
16	ENSG00000002919	SNX11	2.51	6.38e-14	3.56e-13
17	ENSG00000003056	M6PR	3.73	7.35e-20	5.73e-19
18	ENSG00000003137	CYP26B1	3.89	1.21e-06	3.96e-06
19	ENSG00000003249	DBNDD1	4.12	6.21e-06	1.9e-05
20	ENSG00000003400	CASP10	-1.49	5.2e-06	1.6e-05
21	ENSG00000003436	TFPI	-3.1	1.1e-21	9.25e-21
22	ENSG00000003756	RBM5	1.16	0.000262	0.000662
23	ENSG00000003989	SLC7A2	2.12	0.00257	0.00566
24	ENSG00000004059	ARF5	9.18	1.09e-18	7.99e-18
25	ENSG00000004142	POLDIP2	1.16	4.3e-10	1.87e-09
26	ENSG00000004399	PLXND1	6.25	1.85e-16	1.2e-15
27	ENSG00000004455	AK2	-1.26	3.42e-16	2.18e-15
28	ENSG00000004468	CD38	-5.43	0.000106	0.000281
29	ENSG00000004478	FKBP4	4.85	5.55e-54	1.56e-52
30	ENSG00000004487	KDM1A	1.38	1.01e-09	4.27e-09
31	ENSG00000004534	RBM6	-2.3	5.11e-21	4.19e-20
32	ENSG00000004660	CAMKK1	2.46	1.49e-07	5.29e-07
33	ENSG00000004777	ARHGAP33	5.29	0.000341	0.000851
34	ENSG00000004779	NDUFAB1	-1.5	8.02e-14	4.44e-13
35	ENSG00000004864	SLC25A13	-1.37	1.55e-10	6.95e-10
36	ENSG00000004975	DVL2	3.67	1.82e-25	1.83e-24
37	ENSG00000005007	UPF1	3.08	3.2e-29	3.72e-28
38	ENSG00000005020	SKAP2	-3.32	6.29e-62	2.19e-60
39	ENSG00000005022	SLC25A5	1.48	4.29e-16	2.73e-15
40	ENSG00000005059	MCUB	-1.34	0.000102	0.000273
41	ENSG00000005075	POLR2J	-1.77	5.91e-20	4.63e-19
42	ENSG00000005100	DHX33	-917	5.96e-05	0.000163
43	ENSG00000005156	LIG3	1.5	2.2e-07	7.7e-07
44	ENSG00000005175	RPAP3	-2.19	2.55e-17	1.74e-16
45	ENSG00000005189	REXO5	2.08	1.74e-05	5.07e-05
46	ENSG00000005206	SPPL2B	3.31	2.32e-11	1.1e-10
47	ENSG00000005238	FAM214B	3.7	2.93e-10	1.28e-09
48	ENSG00000005243	COPZ2	1.1	0.00244	0.00539
49	ENSG00000005302	MSL3	-953	0.00108	0.00253
50	ENSG00000005436	GCFC2	-2.75	8.2e-20	6.39e-19
51	ENSG00000005448	WDR54	1.57	3.61e-07	1.24e-06
52	ENSG00000005469	CROT	-1.9	6.24e-06	1.91e-05
53	ENSG00000005483	KMT2E	-2.25	1.76e-30	2.17e-29
54	ENSG00000005486	RHBDD2	1.71	1.15e-12	5.97e-12
55	ENSG00000005882	PDK2	1.94	4.65e-05	0.000129
56	ENSG00000005884	ITGA3	4.39	1.57e-116	1.79e-114
57	ENSG00000005889	ZFX	-4.18	9.32e-63	3.32e-61
58	ENSG00000005893	LAMP2	-3.37	9.98e-83	5.66e-81
59	ENSG00000006025	OSBPL7	2.34	2.32e-06	7.4e-06
60	ENSG00000006062	MAP3K14	5.33	6.13e-07	2.06e-06
61	ENSG00000006118	TMEM132A	12	1.98e-16	1.28e-15
62	ENSG00000006125	AP2B1	933	2.55e-05	7.3e-05
63	ENSG00000006194	ZNF263	2.7	3.01e-11	1.42e-10
64	ENSG00000006282	SPATA20	2.96	6.92e-33	9.27e-32
65	ENSG00000006432	MAP3K9	3.62	2.46e-27	2.63e-26
66	ENSG00000006451	RALA	-3.56	1.45e-72	6.5e-71
67	ENSG00000006453	BAIAP2L1	1.15	7.11e-07	2.38e-06
68	ENSG00000006459	KDM7A	2.15	0.000219	0.00056
69	ENSG00000006530	AGK	1.12	0.00132	0.00305
70	ENSG00000006534	ALDH3B1	1.05	1.8e-05	5.24e-05
71	ENSG00000006555	TTC22	-3.44	2.14e-36	3.31e-35
72	ENSG00000006634	DBF4	-1.78	2.91e-11	1.38e-10
73	ENSG00000006704	GTF2IRD1	2.45	1.36e-13	7.39e-13
74	ENSG00000006715	VPS41	-5.63	7.39e-71	3.17e-69
75	ENSG00000006744	ELAC2	861	2.11e-05	6.1e-05
76	ENSG00000006757	PNPLA4	1.67	9.84e-05	0.000263
77	ENSG00000006837	CDKL3	-3.19	0.0038	0.00812
78	ENSG00000007038	PRSS21	1.82	2.81e-07	9.75e-07
79	ENSG00000007047	MARK4	3.18	1.12e-26	1.17e-25
80	ENSG00000007080	CCDC124	1.11	2.19e-06	7e-06
81	ENSG00000007202	KIAA0100	3.08	7.63e-32	9.92e-31
82	ENSG00000007341	ST7L	-1.64	7.03e-09	2.79e-08
83	ENSG00000007372	PAX6	1.77	0.000431	0.00106
84	ENSG00000007376	RPUSD1	3.3	4.2e-18	2.99e-17
85	ENSG00000007384	RHBDF1	6.44	1.82e-13	9.85e-13
86	ENSG00000007392	LUC7L	-865	0.00274	0.00599
87	ENSG00000007516	BAIAP3	4.49	0.00368	0.00789
88	ENSG00000007520	TSR3	9.81	1.92e-11	9.17e-11
89	ENSG00000007541	PIGQ	3.04	5.23e-19	3.91e-18
90	ENSG00000007866	TEAD3	3.23	8.9e-17	5.87e-16
91	ENSG00000007923	DNAJC11	2.72	1.56e-13	8.47e-13
92	ENSG00000008018	PSMB1	-724	0.00097	0.00228
93	ENSG00000008130	NADK	3.27	1.15e-21	9.66e-21
94	ENSG00000008256	CYTH3	2.93	8.32e-22	7.07e-21
95	ENSG00000008282	SYPL1	-2.06	5.6e-36	8.45e-35
96	ENSG00000008283	CYB561	-2.22	1.07e-20	8.67e-20
97	ENSG00000008294	SPAG9	1.36	3.12e-08	1.17e-07
98	ENSG00000008300	CELSR3	5.01	1.34e-08	5.19e-08
99	ENSG00000008311	AASS	-1.86	9.85e-07	3.25e-06
100	ENSG00000008323	PLEKHG6	2.85	3.3e-07	1.14e-06
101	ENSG00000008324	SS18L2	-2.64	2.61e-32	3.43e-31
102	ENSG00000008382	MPND	7.69	2.24e-07	7.83e-07
103	ENSG00000008394	MGST1	-2.53	1.65e-36	2.56e-35
104	ENSG00000008405	CRY1	-1.19	7.86e-05	0.000212
105	ENSG00000008513	ST3GAL1	1.4	9.37e-05	0.000251
106	ENSG00000008517	IL32	2.92	1.7e-05	4.98e-05
107	ENSG00000008710	PKD1	6.02	6.92e-12	3.42e-11
108	ENSG00000008838	MED24	3.55	2.59e-31	3.29e-30
109	ENSG00000008853	RHOBTB2	3.73	2.1e-09	8.68e-09
110	ENSG00000008869	HEATR5B	1.69	3.24e-05	9.15e-05
111	ENSG00000008952	SEC62	-5.15	4.75e-84	2.79e-82
112	ENSG00000008988	RPS20	733	4.76e-05	0.000132
113	ENSG00000009694	TENM1	-2.85	2.61e-11	1.24e-10
114	ENSG00000009780	FAM76A	-6	1.01e-213	4.72e-211
115	ENSG00000009830	POMT2	3.1	1.11e-12	5.77e-12
116	ENSG00000009844	VTA1	-1.35	1.64e-09	6.83e-09
117	ENSG00000010017	RANBP9	1.58	1.26e-05	3.74e-05
118	ENSG00000010165	METTL13	1.99	6.07e-12	3e-11
119	ENSG00000010219	DYRK4	2.03	0.00368	0.0079
120	ENSG00000010256	UQCRC1	1.74	6.69e-18	4.71e-17
121	ENSG00000010270	STARD3NL	-2.62	6.34e-48	1.48e-46
122	ENSG00000010278	CD9	-1.02	1.1e-07	3.93e-07
123	ENSG00000010292	NCAPD2	573	0.00255	0.00562
124	ENSG00000010310	GIPR	-2.61	1.37e-15	8.37e-15
125	ENSG00000010322	NISCH	3.59	5.02e-25	4.94e-24
126	ENSG00000010361	FUZ	4.31	6.5e-08	2.38e-07
127	ENSG00000010438	PRSS3	5.21	3.14e-09	1.28e-08
128	ENSG00000010704	HFE	-941	0.00431	0.00912
129	ENSG00000010803	SCMH1	1.42	9.01e-05	0.000242
130	ENSG00000010810	FYN	1.78	1.64e-05	4.8e-05
131	ENSG00000010818	HIVEP2	2.07	6.57e-09	2.61e-08
132	ENSG00000011009	LYPLA2	1.26	4.15e-08	1.55e-07
133	ENSG00000011021	CLCN6	3.92	3.89e-14	2.2e-13
134	ENSG00000011028	MRC2	5.02	7.26e-41	1.31e-39
135	ENSG00000011105	TSPAN9	4.91	3.25e-08	1.22e-07
136	ENSG00000011114	BTBD7	-893	0.00027	0.000684
137	ENSG00000011132	APBA3	5.09	2.62e-13	1.41e-12
138	ENSG00000011143	MKS1	2.37	4.85e-08	1.8e-07
139	ENSG00000011198	ABHD5	-1.12	0.000763	0.00182
140	ENSG00000011243	AKAP8L	2.62	8.08e-16	5.04e-15
141	ENSG00000011260	UTP18	-1.5	1.34e-13	7.31e-13
142	ENSG00000011304	PTBP1	1.49	5.79e-07	1.95e-06
143	ENSG00000011332	DPF1	-1.35	7.96e-05	0.000215
144	ENSG00000011347	SYT7	2.13	0.00458	0.00965
145	ENSG00000011376	LARS2	1.15	8.43e-05	0.000227
146	ENSG00000011426	ANLN	766	0.00356	0.00766
147	ENSG00000011451	WIZ	4.08	3.87e-32	5.07e-31
148	ENSG00000011478	QPCTL	3.02	2.4e-21	1.99e-20
149	ENSG00000011485	PPP5C	4.82	7.47e-34	1.04e-32
150	ENSG00000011523	CEP68	2.91	5.97e-07	2.01e-06
151	ENSG00000011566	MAP4K3	1.5	0.00154	0.00352
152	ENSG00000011638	TMEM159	-1.91	2.15e-24	2.05e-23
153	ENSG00000012048	BRCA1	-2.48	5.91e-15	3.5e-14
154	ENSG00000012061	ERCC1	1.65	2.73e-17	1.86e-16
155	ENSG00000012171	SEMA3B	2.87	7.12e-15	4.2e-14
156	ENSG00000012211	PRICKLE3	3.83	8.46e-25	8.26e-24
157	ENSG00000012232	EXTL3	4.09	1.16e-32	1.55e-31
158	ENSG00000012660	ELOVL5	1.03	1.07e-07	3.83e-07
159	ENSG00000012822	CALCOCO1	2.2	6.58e-13	3.46e-12
160	ENSG00000013288	MAN2B2	1.1	0.00051	0.00124
161	ENSG00000013297	CLDN11	-3.82	1.83e-41	3.39e-40
162	ENSG00000013306	SLC25A39	1.48	5.23e-13	2.77e-12
163	ENSG00000013364	MVP	3.44	1.13e-37	1.84e-36
164	ENSG00000013441	CLK1	-1.48	4.68e-06	1.45e-05
165	ENSG00000013523	ANGEL1	3.69	3.24e-21	2.67e-20
166	ENSG00000013561	RNF14	936	0.00401	0.00854
167	ENSG00000013563	DNASE1L1	4.58	3.05e-07	1.06e-06
168	ENSG00000013573	DDX11	1.58	5.06e-09	2.03e-08
169	ENSG00000013583	HEBP1	-699	0.00192	0.0043
170	ENSG00000013588	GPRC5A	2.2	1.52e-30	1.89e-29
171	ENSG00000013619	MAMLD1	2.5	0.00152	0.00349
172	ENSG00000013810	TACC3	2.15	1.77e-23	1.61e-22
173	ENSG00000014123	UFL1	-2.09	5.31e-14	2.97e-13
174	ENSG00000014164	ZC3H3	3.28	9.55e-21	7.75e-20
175	ENSG00000014216	CAPN1	2.15	9.09e-24	8.43e-23
176	ENSG00000014641	MDH1	-2.2	2.15e-46	4.79e-45
177	ENSG00000014824	SLC30A9	-1.57	3.03e-11	1.43e-10
178	ENSG00000014914	MTMR11	-1.42	4.22e-05	0.000118
179	ENSG00000014919	COX15	-2.26	4.45e-32	5.83e-31
180	ENSG00000015153	YAF2	-3.84	7.33e-54	2.05e-52
181	ENSG00000015475	BID	774	0.000363	0.000903
182	ENSG00000015532	XYLT2	-2.86	9.34e-61	3.17e-59
183	ENSG00000015676	NUDCD3	2.24	9.73e-26	9.9e-25
184	ENSG00000016864	GLT8D1	1.47	2.53e-05	7.26e-05
185	ENSG00000017483	SLC38A5	1.21	4.05e-07	1.39e-06
186	ENSG00000017797	RALBP1	-914	8.68e-05	0.000233
187	ENSG00000018189	RUFY3	-1.14	0.00235	0.00521
188	ENSG00000018280	SLC11A1	-1.84	0.00429	0.00909
189	ENSG00000018408	WWTR1	1.9	2.61e-15	1.57e-14
190	ENSG00000018510	AGPS	-1.7	3.22e-12	1.62e-11
191	ENSG00000018610	CXorf56	-1.06	5.91e-05	0.000162
192	ENSG00000019144	PHLDB1	5.48	5.81e-18	4.1e-17
193	ENSG00000019186	CYP24A1	3.09	3.22e-19	2.43e-18
194	ENSG00000019485	PRDM11	2.81	0.00103	0.00242
195	ENSG00000019995	ZRANB1	5.4	0.00023	0.000586
196	ENSG00000020129	NCDN	3.6	2.32e-19	1.77e-18
197	ENSG00000020181	ADGRA2	4.93	0.00243	0.00537
198	ENSG00000020256	ZFP64	1.01	4.12e-05	0.000115
199	ENSG00000020426	MNAT1	-2.96	2.03e-48	4.81e-47
200	ENSG00000020922	MRE11	-3.26	3.57e-43	7.03e-42
201	ENSG00000021355	SERPINB1	-1.19	3.37e-14	1.91e-13
202	ENSG00000021574	SPAST	-1.53	4.59e-07	1.56e-06
203	ENSG00000021762	OSBPL5	4.28	7.07e-08	2.58e-07
204	ENSG00000021826	CPS1	-2.86	1.15e-25	1.16e-24
205	ENSG00000022267	FHL1	6.85	5.08e-06	1.56e-05
206	ENSG00000022567	SLC45A4	3.22	1.45e-05	4.28e-05
207	ENSG00000022976	ZNF839	2.65	0.000787	0.00187
208	ENSG00000023171	GRAMD1B	4.9	0.00255	0.00562
209	ENSG00000023191	RNH1	2.43	5.5e-23	4.93e-22
210	ENSG00000023228	NDUFS1	-781	1.72e-05	5.03e-05
211	ENSG00000023287	RB1CC1	-2.94	4.99e-18	3.55e-17
212	ENSG00000023318	ERP44	-1.68	9.42e-24	8.73e-23
213	ENSG00000023330	ALAS1	1.73	1.31e-10	5.89e-10
214	ENSG00000023445	BIRC3	-1.45	0.000297	0.000747
215	ENSG00000023572	GLRX2	-3.25	4.23e-25	4.17e-24
216	ENSG00000023608	SNAPC1	-3.59	5.14e-57	1.57e-55
217	ENSG00000023697	DERA	-3.14	1.04e-42	2.03e-41
218	ENSG00000023734	STRAP	-2.59	6.2e-52	1.64e-50
219	ENSG00000023892	DEF6	2.6	1.48e-09	6.17e-09
220	ENSG00000023902	PLEKHO1	1.7	0.000439	0.00108
221	ENSG00000023909	GCLM	-2.16	1.95e-27	2.09e-26
222	ENSG00000024048	UBR2	-786	0.000991	0.00233
223	ENSG00000024422	EHD2	1.88	3.93e-13	2.09e-12
224	ENSG00000024526	DEPDC1	-1.16	0.000203	0.000523
225	ENSG00000024862	CCDC28A	-2.23	3.63e-19	2.74e-18
226	ENSG00000025293	PHF20	-1.44	9.71e-12	4.74e-11
227	ENSG00000025434	NR1H3	2.78	7.22e-11	3.31e-10
228	ENSG00000025708	TYMP	4.59	9.64e-11	4.38e-10
229	ENSG00000025770	NCAPH2	2.3	3.08e-17	2.09e-16
230	ENSG00000025796	SEC63	-977	0.000227	0.00058
231	ENSG00000025800	KPNA6	-2.51	2.46e-24	2.35e-23
232	ENSG00000026025	VIM	6.53	3.3e-14	1.88e-13
233	ENSG00000026297	RNASET2	3.37	5.05e-06	1.56e-05
234	ENSG00000026508	CD44	1.5	8.34e-18	5.83e-17
235	ENSG00000026559	KCNG1	4.71	0.00412	0.00875
236	ENSG00000027001	MIPEP	1.46	0.000145	0.00038
237	ENSG00000027075	PRKCH	1.08	0.00446	0.00941
238	ENSG00000027697	IFNGR1	-2.83	8.13e-47	1.84e-45
239	ENSG00000027847	B4GALT7	2.52	1.02e-11	4.97e-11
240	ENSG00000027869	SH2D2A	3.89	0.00049	0.0012
241	ENSG00000028116	VRK2	-1.92	3.02e-08	1.14e-07
242	ENSG00000028203	VEZT	-2.2	9e-30	1.07e-28
243	ENSG00000028310	BRD9	894	9.64e-05	0.000258
244	ENSG00000029153	ARNTL2	-1.5	4.47e-11	2.09e-10
245	ENSG00000029363	BCLAF1	-1.57	2.4e-07	8.38e-07
246	ENSG00000029534	ANK1	-1.27	0.00443	0.00936
247	ENSG00000029639	TFB1M	-1.29	9.19e-06	2.76e-05
248	ENSG00000029725	RABEP1	-1.05	4.05e-06	1.26e-05
249	ENSG00000029993	HMGB3	-2.17	1.35e-29	1.6e-28
250	ENSG00000030110	BAK1	5.29	8.61e-28	9.45e-27
251	ENSG00000030582	GRN	3.33	2.02e-53	5.58e-52
252	ENSG00000031081	ARHGAP31	2.16	0.000538	0.00131
253	ENSG00000031691	CENPQ	-2.41	7.44e-09	2.94e-08
254	ENSG00000031823	RANBP3	1.8	2.89e-12	1.46e-11
255	ENSG00000032219	ARID4A	-3.96	7.38e-32	9.59e-31
256	ENSG00000032389	EIPR1	793	0.00044	0.00108
257	ENSG00000032444	PNPLA6	4.94	8.54e-42	1.6e-40
258	ENSG00000032742	IFT88	-2.65	5.5e-11	2.54e-10
259	ENSG00000033011	ALG1	5.81	5.04e-08	1.86e-07
260	ENSG00000033050	ABCF2	1.32	0.000539	0.00131
261	ENSG00000033100	CHPF2	6.91	5.11e-11	2.38e-10
262	ENSG00000033122	LRRC7	-3.31	0.0018	0.00406
263	ENSG00000033170	FUT8	-1.55	1.17e-09	4.94e-09
264	ENSG00000033178	UBA6	-2.95	6.42e-30	7.74e-29
265	ENSG00000033327	GAB2	3.48	3.21e-06	1.01e-05
266	ENSG00000033627	ATP6V0A1	2.24	2.52e-12	1.28e-11
267	ENSG00000033867	SLC4A7	-1.06	0.000247	0.000628
268	ENSG00000034152	MAP2K3	2.76	1.4e-28	1.59e-27
269	ENSG00000034239	EFCAB1	-3.14	2.58e-05	7.38e-05
270	ENSG00000034677	RNF19A	-706	0.00441	0.00931
271	ENSG00000034713	GABARAPL2	-3.07	9.09e-68	3.57e-66
272	ENSG00000035115	SH3YL1	-1.8	7.09e-16	4.43e-15
273	ENSG00000035403	VCL	1.58	2.18e-08	8.31e-08
274	ENSG00000035499	DEPDC1B	-1.18	2.23e-06	7.12e-06
275	ENSG00000035681	NSMAF	863	0.0038	0.00813
276	ENSG00000035862	TIMP2	2.3	1.18e-09	4.99e-09
277	ENSG00000035928	RFC1	-1.32	2.03e-08	7.76e-08
278	ENSG00000036257	CUL3	2.61	1.23e-10	5.56e-10
279	ENSG00000036672	USP2	-2.82	0.00165	0.00375
280	ENSG00000037042	TUBG2	1.61	1.83e-06	5.91e-06
281	ENSG00000037241	RPL26L1	-1.55	2.47e-12	1.25e-11
282	ENSG00000037474	NSUN2	686	0.000354	0.000881
283	ENSG00000037637	FBXO42	1.23	0.000239	0.000607
284	ENSG00000037749	MFAP3	2.52	0.00069	0.00165
285	ENSG00000037757	MRI1	2.52	4.25e-05	0.000118
286	ENSG00000037897	METTL1	3.86	3.77e-11	1.77e-10
287	ENSG00000038002	AGA	-2.33	1.11e-17	7.72e-17
288	ENSG00000038219	BOD1L1	-2.09	2.8e-09	1.14e-08
289	ENSG00000038274	MAT2B	-4.9	6.94e-207	2.97e-204
290	ENSG00000038358	EDC4	5.84	5.55e-23	4.97e-22
291	ENSG00000038382	TRIO	1.76	4.26e-18	3.04e-17
292	ENSG00000038427	VCAN	2.6	1.24e-07	4.43e-07
293	ENSG00000038532	CLEC16A	1.72	9.37e-05	0.000251
294	ENSG00000039068	CDH1	-2.56	8.79e-33	1.18e-31
295	ENSG00000039523	RIPOR1	4.15	2.81e-37	4.5e-36
296	ENSG00000039560	RAI14	1.67	5.64e-08	2.08e-07
297	ENSG00000039650	PNKP	2.46	1.25e-14	7.26e-14
298	ENSG00000040199	PHLPP2	1.57	0.000698	0.00167
299	ENSG00000040275	SPDL1	-1.93	8.18e-16	5.1e-15
300	ENSG00000040487	PQLC2	1.43	0.00182	0.00412
301	ENSG00000040531	CTNS	3.01	3.25e-06	1.02e-05
302	ENSG00000040608	RTN4R	4.79	1.18e-05	3.51e-05
303	ENSG00000040633	PHF23	1.27	1.86e-05	5.4e-05
304	ENSG00000040933	INPP4A	1.36	0.00064	0.00154
305	ENSG00000041357	PSMA4	-3.44	2.11e-84	1.26e-82
306	ENSG00000041802	LSG1	-1.14	2.44e-08	9.27e-08
307	ENSG00000041880	PARP3	2.03	0.000116	0.000307
308	ENSG00000041982	TNC	1.11	3.45e-06	1.08e-05
309	ENSG00000041988	THAP3	2.48	4.01e-13	2.13e-12
310	ENSG00000042088	TDP1	876	0.00392	0.00836
311	ENSG00000042286	AIFM2	1.33	5.08e-07	1.72e-06
312	ENSG00000042445	RETSAT	2.29	8.24e-09	3.25e-08
313	ENSG00000042493	CAPG	3.12	2.8e-19	2.13e-18
314	ENSG00000043093	DCUN1D1	-5.16	1.99e-99	1.61e-97
315	ENSG00000043143	JADE2	2.93	3.06e-20	2.43e-19
316	ENSG00000043355	ZIC2	-2.6	2.55e-22	2.23e-21
317	ENSG00000043514	TRIT1	-1.44	1e-08	3.92e-08
318	ENSG00000044090	CUL7	5.34	5.02e-23	4.51e-22
319	ENSG00000044115	CTNNA1	-606	0.000386	0.000957
320	ENSG00000044446	PHKA2	3.33	2.26e-14	1.3e-13
321	ENSG00000044459	CNTLN	-2.64	6.96e-15	4.11e-14
322	ENSG00000044574	HSPA5	1.11	1.14e-12	5.92e-12
323	ENSG00000046604	DSG2	-827	0.000997	0.00234
324	ENSG00000046651	OFD1	-1.69	2.42e-10	1.07e-09
325	ENSG00000047249	ATP6V1H	-1.51	1.12e-12	5.84e-12
326	ENSG00000047315	POLR2B	2.6	3.33e-17	2.25e-16
327	ENSG00000047365	ARAP2	-2.47	2.84e-13	1.52e-12
328	ENSG00000047410	TPR	-1.29	0.000206	0.000528
329	ENSG00000047578	KIAA0556	2.79	7.8e-09	3.08e-08
330	ENSG00000047579	DTNBP1	-1.14	7.13e-05	0.000193
331	ENSG00000047621	C12orf4	-1.38	0.00305	0.00662
332	ENSG00000047644	WWC3	1.64	2.36e-06	7.51e-06
333	ENSG00000047662	FAM184B	-4.27	0.00167	0.00379
334	ENSG00000047849	MAP4	1.29	1.41e-12	7.26e-12
335	ENSG00000047932	GOPC	-1.71	3.54e-10	1.55e-09
336	ENSG00000048028	USP28	-2.03	5.69e-11	2.63e-10
337	ENSG00000048140	TSPAN17	2.03	1.74e-13	9.42e-13
338	ENSG00000048162	NOP16	3.13	1.59e-18	1.16e-17
339	ENSG00000048342	CC2D2A	-2.42	3.07e-21	2.53e-20
340	ENSG00000048471	SNX29	2.64	0.000205	0.000527
341	ENSG00000048544	MRPS10	-2.49	1.5e-47	3.46e-46
342	ENSG00000048649	RSF1	-2.27	4.48e-10	1.95e-09
343	ENSG00000048707	VPS13D	1.28	1.45e-08	5.59e-08
344	ENSG00000048828	FAM120A	-827	0.000275	0.000693
345	ENSG00000048991	R3HDM1	-942	0.000917	0.00216
346	ENSG00000049283	EPN3	4.88	4.82e-08	1.79e-07
347	ENSG00000049449	RCN1	957	0.00115	0.00267
348	ENSG00000049540	ELN	6.86	2.04e-06	6.54e-06
349	ENSG00000049541	RFC2	-654	0.00136	0.00313
350	ENSG00000049618	ARID1B	-3.38	5.72e-59	1.84e-57
351	ENSG00000049656	CLPTM1L	3.55	3.14e-68	1.25e-66
352	ENSG00000049759	NEDD4L	1.21	1.12e-07	4.02e-07
353	ENSG00000049769	PPP1R3F	2.23	8.03e-05	0.000217
354	ENSG00000049860	HEXB	1.98	8.05e-14	4.45e-13
355	ENSG00000049883	PTCD2	-1.43	9.21e-06	2.76e-05
356	ENSG00000050130	JKAMP	2.1	1.2e-07	4.28e-07
357	ENSG00000050165	DKK3	1.67	1.93e-17	1.32e-16
358	ENSG00000050327	ARHGEF5	3.09	2.18e-13	1.18e-12
359	ENSG00000050344	NFE2L3	3.51	1.72e-07	6.08e-07
360	ENSG00000050426	LETMD1	836	0.000324	0.000811
361	ENSG00000050820	BCAR1	5.75	8.04e-50	2e-48
362	ENSG00000051009	FAM160A2	3.46	8.5e-15	4.99e-14
363	ENSG00000051108	HERPUD1	967	3.03e-05	8.59e-05
364	ENSG00000051128	HOMER3	5	9.42e-15	5.51e-14
365	ENSG00000051382	PIK3CB	766	0.00305	0.00662
366	ENSG00000051523	CYBA	1.1	0.00218	0.00484
367	ENSG00000051620	HEBP2	-1.31	3.76e-11	1.76e-10
368	ENSG00000052126	PLEKHA5	-1.69	1.9e-09	7.85e-09
369	ENSG00000052344	PRSS8	8.8	8.29e-10	3.54e-09
370	ENSG00000052723	SIKE1	-1.88	1.27e-17	8.82e-17
371	ENSG00000052749	RRP12	2.88	9.11e-22	7.72e-21
372	ENSG00000052802	MSMO1	-1.58	5.64e-14	3.15e-13
373	ENSG00000052841	TTC17	1.37	2.96e-05	8.42e-05
374	ENSG00000053371	AKR7A2	3.39	3.64e-29	4.22e-28
375	ENSG00000053372	MRTO4	-1.63	2.92e-23	2.65e-22
376	ENSG00000053747	LAMA3	1.8	3.21e-15	1.93e-14
377	ENSG00000053770	AP5M1	-0.89	0.00377	0.00808
378	ENSG00000054118	THRAP3	-6.68	3.9e-181	1.17e-178
379	ENSG00000054148	PHPT1	5.33	6.49e-45	1.36e-43
380	ENSG00000054219	LY75	-1.7	0.000824	0.00195
381	ENSG00000054267	ARID4B	-3.08	4.23e-19	3.17e-18
382	ENSG00000054277	OPN3	4.72	0.00431	0.00912
383	ENSG00000054282	SDCCAG8	-2.07	1.66e-20	1.33e-19
384	ENSG00000054523	KIF1B	867	0.00165	0.00377
385	ENSG00000054598	FOXC1	1.46	2.04e-05	5.91e-05
386	ENSG00000054611	TBC1D22A	1.15	3.08e-05	8.72e-05
387	ENSG00000054690	PLEKHH1	5.1	0.000538	0.00131
388	ENSG00000054793	ATP9A	1.85	3.98e-08	1.48e-07
389	ENSG00000054965	FAM168A	1.62	7.15e-08	2.6e-07
390	ENSG00000054967	RELT	4.59	7.12e-11	3.26e-10
391	ENSG00000055044	NOP58	-2.77	1.82e-40	3.24e-39
392	ENSG00000055070	SZRD1	-961	1.59e-07	5.61e-07
393	ENSG00000055147	FAM114A2	-2.2	1.43e-17	9.87e-17
394	ENSG00000055208	TAB2	1.14	0.000141	0.000368
395	ENSG00000055211	GINM1	-1.51	1.93e-08	7.4e-08
396	ENSG00000055332	EIF2AK2	-1.96	9.93e-14	5.46e-13
397	ENSG00000055732	MCOLN3	-1.51	0.00474	0.00997
398	ENSG00000055950	MRPL43	1.56	4.04e-11	1.89e-10
399	ENSG00000056050	HPF1	-3.39	5.97e-36	9e-35
400	ENSG00000056097	ZFR	-1.33	6.68e-08	2.44e-07
401	ENSG00000056277	ZNF280C	-2.2	2.35e-12	1.19e-11
402	ENSG00000056558	TRAF1	2.82	0.00104	0.00244
403	ENSG00000057019	DCBLD2	-3.12	1.88e-64	6.98e-63
404	ENSG00000057252	SOAT1	-2.03	1.69e-17	1.17e-16
405	ENSG00000057608	GDI2	-3.38	1.93e-109	1.94e-107
406	ENSG00000057657	PRDM1	-1.06	0.00309	0.00671
407	ENSG00000057663	ATG5	-1.68	1.1e-10	5e-10
408	ENSG00000058056	USP13	-1.13	7.77e-05	0.00021
409	ENSG00000058063	ATP11B	1.37	2.96e-06	9.35e-06
410	ENSG00000058085	LAMC2	1.37	6.78e-09	2.69e-08
411	ENSG00000058262	SEC61A1	2.63	1.38e-33	1.91e-32
412	ENSG00000058272	PPP1R12A	-3.01	2.15e-23	1.95e-22
413	ENSG00000058335	RASGRF1	4.78	0.00345	0.00744
414	ENSG00000058453	CROCC	6.85	4.95e-06	1.53e-05
415	ENSG00000058668	ATP2B4	1.25	0.000407	0.00101
416	ENSG00000058799	YIPF1	-1.83	3.78e-18	2.7e-17
417	ENSG00000059122	FLYWCH1	5.13	3.94e-34	5.56e-33
418	ENSG00000059145	UNKL	2.22	2.12e-06	6.8e-06
419	ENSG00000059378	PARP12	1.51	7.77e-05	0.00021
420	ENSG00000059573	ALDH18A1	973	3.45e-07	1.19e-06
421	ENSG00000059588	TARBP1	1.48	2.04e-05	5.91e-05
422	ENSG00000059728	MXD1	-3.15	4.29e-63	1.54e-61
423	ENSG00000059758	CDK17	2.16	1.49e-06	4.85e-06
424	ENSG00000059915	PSD	5.19	0.00111	0.00258
425	ENSG00000060069	CTDP1	3.49	4.22e-14	2.38e-13
426	ENSG00000060138	YBX3	-855	0.000224	0.000573
427	ENSG00000060237	WNK1	908	0.000318	0.000799
428	ENSG00000060339	CCAR1	-3.11	3.45e-29	4.02e-28
429	ENSG00000060491	OGFR	3.47	1.09e-31	1.42e-30
430	ENSG00000060558	GNA15	5.22	1.13e-53	3.14e-52
431	ENSG00000060642	PIGV	1.67	9.19e-09	3.61e-08
432	ENSG00000060656	PTPRU	4.77	2.1e-42	4.02e-41
433	ENSG00000060762	MPC1	-3.92	6.1e-57	1.86e-55
434	ENSG00000060971	ACAA1	4.32	3.8e-17	2.56e-16
435	ENSG00000060982	BCAT1	-1.7	2.02e-13	1.09e-12
436	ENSG00000061273	HDAC7	6.18	1.94e-39	3.34e-38
437	ENSG00000061656	SPAG4	1.83	1.86e-06	5.98e-06
438	ENSG00000061794	MRPS35	-2.01	3.78e-28	4.19e-27
439	ENSG00000061918	GUCY1B1	-3.5	3.43e-16	2.19e-15
440	ENSG00000061938	TNK2	5.53	4.49e-43	8.83e-42
441	ENSG00000062038	CDH3	2.42	1.97e-35	2.91e-34
442	ENSG00000062194	GPBP1	-998	2.44e-05	7e-05
443	ENSG00000062485	CS	1.79	3.48e-19	2.63e-18
444	ENSG00000062598	ELMO2	2.38	2.88e-10	1.26e-09
445	ENSG00000062716	VMP1	-2.92	0.000302	0.000759
446	ENSG00000062822	POLD1	5.15	3.83e-37	6.08e-36
447	ENSG00000063169	BICRA	4.7	2.13e-09	8.77e-09
448	ENSG00000063176	SPHK2	3.13	5.94e-09	2.36e-08
449	ENSG00000063177	RPL18	2.24	8.09e-17	5.35e-16
450	ENSG00000063180	CA11	7.3	8.73e-07	2.9e-06
451	ENSG00000063241	ISOC2	1.39	3.25e-09	1.32e-08
452	ENSG00000063244	U2AF2	6.11	4.43e-62	1.55e-60
453	ENSG00000063245	EPN1	4.15	2.9e-62	1.02e-60
454	ENSG00000063438	AHRR	4.37	0.00389	0.00831
455	ENSG00000063601	MTMR1	1.73	4.73e-08	1.76e-07
456	ENSG00000063660	GPC1	4.01	8.3e-51	2.12e-49
457	ENSG00000063761	ADCK1	3.15	0.000169	0.000437
458	ENSG00000063854	HAGH	2.92	3.54e-20	2.8e-19
459	ENSG00000063978	RNF4	1.34	2.65e-08	1e-07
460	ENSG00000064012	CASP8	-1.64	3.58e-10	1.57e-09
461	ENSG00000064102	INTS13	-987	1.67e-05	4.89e-05
462	ENSG00000064115	TM7SF3	988	6.79e-06	2.07e-05
463	ENSG00000064270	ATP2C2	-4.91	6.91e-47	1.57e-45
464	ENSG00000064300	NGFR	9.12	4.5e-10	1.96e-09
465	ENSG00000064313	TAF2	-1.11	4.3e-05	0.00012
466	ENSG00000064490	RFXANK	6.49	1.8e-17	1.24e-16
467	ENSG00000064545	TMEM161A	2.5	1.22e-10	5.52e-10
468	ENSG00000064547	LPAR2	1.07	0.00309	0.00671
469	ENSG00000064601	CTSA	5.54	1.34e-36	2.09e-35
470	ENSG00000064607	SUGP2	1.41	5.63e-08	2.07e-07
471	ENSG00000064651	SLC12A2	-6.48	7.11e-276	7.78e-273
472	ENSG00000064652	SNX24	-1.36	9.4e-05	0.000251
473	ENSG00000064666	CNN2	3.91	5.91e-46	1.29e-44
474	ENSG00000064687	ABCA7	3.15	5.33e-24	5e-23
475	ENSG00000064726	BTBD1	-1.23	5.56e-07	1.88e-06
476	ENSG00000064787	BCAS1	-3.82	0.00179	0.00405
477	ENSG00000064932	SBNO2	7.34	6.52e-48	1.52e-46
478	ENSG00000064961	HMG20B	4.93	1.67e-59	5.44e-58
479	ENSG00000064999	ANKS1A	2.59	1.62e-13	8.78e-13
480	ENSG00000065000	AP3D1	1.82	7.27e-13	3.81e-12
481	ENSG00000065029	ZNF76	1.88	1.78e-07	6.26e-07
482	ENSG00000065054	SLC9A3R2	2.59	2.25e-12	1.14e-11
483	ENSG00000065057	NTHL1	2.84	3.51e-09	1.42e-08
484	ENSG00000065060	UHRF1BP1	3.88	1.15e-11	5.59e-11
485	ENSG00000065135	GNAI3	-2.02	5.42e-30	6.56e-29
486	ENSG00000065154	OAT	-2.62	1.34e-56	4.06e-55
487	ENSG00000065183	WDR3	-1.23	7.18e-10	3.08e-09
488	ENSG00000065243	PKN2	-976	0.000514	0.00125
489	ENSG00000065268	WDR18	1.8	1.27e-11	6.15e-11
490	ENSG00000065308	TRAM2	2.52	2.09e-11	9.98e-11
491	ENSG00000065328	MCM10	-1.97	1.44e-14	8.33e-14
492	ENSG00000065357	DGKA	2.41	1.05e-20	8.51e-20
493	ENSG00000065361	ERBB3	-788	0.00395	0.00842
494	ENSG00000065427	KARS	528	0.0013	3
495	ENSG00000065457	ADAT1	-909	5.09e-05	0.000141
496	ENSG00000065485	PDIA5	1.38	6.51e-07	2.19e-06
497	ENSG00000065491	TBC1D22B	2.07	1.08e-08	4.2e-08
498	ENSG00000065518	NDUFB4	-1.18	9.03e-05	0.000242
499	ENSG00000065526	SPEN	1.06	1.34e-06	4.37e-06
500	ENSG00000065534	MYLK	-2.01	3.85e-17	2.59e-16
501	ENSG00000065548	ZC3H15	-3.31	4.85e-39	8.23e-38
502	ENSG00000065613	SLK	-1.08	0.00125	0.0029
503	ENSG00000065615	CYB5R4	-2.25	9.53e-23	8.48e-22
504	ENSG00000065618	COL17A1	1.66	6.04e-11	2.79e-10
505	ENSG00000065621	GSTO2	1.63	4.46e-10	1.94e-09
506	ENSG00000065717	TLE2	5.26	0.000895	0.00211
507	ENSG00000065802	ASB1	2.51	3.73e-14	2.11e-13
508	ENSG00000065882	TBC1D1	1.68	3.62e-10	1.58e-09
509	ENSG00000065883	CDK13	-0.86	3.86e-05	0.000108
510	ENSG00000065911	MTHFD2	795	0.000448	0.0011
511	ENSG00000065970	FOXJ2	2.41	6.86e-07	2.3e-06
512	ENSG00000065978	YBX1	-4.84	5.53e-130	7.89e-128
513	ENSG00000066027	PPP2R5A	1.19	3.41e-06	1.07e-05
514	ENSG00000066044	ELAVL1	2.19	8.92e-21	7.25e-20
515	ENSG00000066056	TIE1	5.15	0.00133	0.00307
516	ENSG00000066084	DIP2B	1	0.000146	0.000381
517	ENSG00000066117	SMARCD1	1.76	4.6e-14	2.58e-13
518	ENSG00000066135	KDM4A	3.3	3.05e-09	1.24e-08
519	ENSG00000066136	NFYC	-1.01	3.77e-05	0.000106
520	ENSG00000066322	ELOVL1	2.36	8.61e-26	8.77e-25
521	ENSG00000066379	ZNRD1	4.53	3.07e-15	1.85e-14
522	ENSG00000066422	ZBTB11	2.02	0.000113	0.0003
523	ENSG00000066427	ATXN3	-2.41	3.94e-27	4.18e-26
524	ENSG00000066557	LRRC40	-2.9	1.01e-18	7.42e-18
525	ENSG00000066583	ISOC1	-1.52	5.21e-13	2.76e-12
526	ENSG00000066651	TRMT11	-1.22	5.2e-06	1.6e-05
527	ENSG00000066654	THUMPD1	-2.88	1.33e-27	1.44e-26
528	ENSG00000066697	MSANTD3	-4.9	1.19e-141	1.96e-139
529	ENSG00000066739	ATG2B	1.55	0.000683	0.00164
530	ENSG00000066827	ZFAT	3.15	2.18e-05	6.28e-05
531	ENSG00000066855	MTFR1	-1.1	2.28e-06	7.29e-06
532	ENSG00000066926	FECH	-1.57	1.02e-09	4.33e-09
533	ENSG00000067057	PFKP	5.2	8.61e-61	2.92e-59
534	ENSG00000067066	SP100	-982	2.41e-06	7.67e-06
535	ENSG00000067082	KLF6	-744	0.00405	0.00862
536	ENSG00000067141	NEO1	3.22	5.86e-12	2.91e-11
537	ENSG00000067167	TRAM1	-2.82	1.28e-27	1.39e-26
538	ENSG00000067177	PHKA1	2.56	4.29e-08	1.6e-07
539	ENSG00000067182	TNFRSF1A	3.35	3.83e-56	1.14e-54
540	ENSG00000067191	CACNB1	4.23	2.76e-10	1.21e-09
541	ENSG00000067208	EVI5	-2.79	2.23e-23	2.03e-22
542	ENSG00000067221	STOML1	1.68	6.21e-06	1.9e-05
543	ENSG00000067225	PKM	-1.45	2.53e-14	1.44e-13
544	ENSG00000067248	DHX29	-3.47	2.37e-36	3.66e-35
545	ENSG00000067334	DNTTIP2	-2.96	1.37e-24	1.32e-23
546	ENSG00000067365	METTL22	2.15	1.64e-10	7.31e-10
547	ENSG00000067369	TP53BP1	1.88	3.57e-10	1.56e-09
548	ENSG00000067533	RRP15	-5.2	1.54e-137	2.42e-135
549	ENSG00000067560	RHOA	-1.6	8.16e-22	6.94e-21
550	ENSG00000067596	DHX8	-1.2	6.59e-08	2.41e-07
551	ENSG00000067606	PRKCZ	9.1	5.07e-10	2.2e-09
552	ENSG00000067829	IDH3G	3.82	3.55e-35	5.2e-34
553	ENSG00000067836	ROGDI	3.07	7.23e-12	3.56e-11
554	ENSG00000067900	ROCK1	-2.79	1.13e-17	7.82e-17
555	ENSG00000067955	CBFB	-1.64	3.46e-15	2.08e-14
556	ENSG00000068001	HYAL2	5.67	2.24e-21	1.86e-20
557	ENSG00000068024	HDAC4	2.08	0.00165	0.00376
558	ENSG00000068078	FGFR3	1.87	3.01e-05	8.53e-05
559	ENSG00000068079	IFI35	1.57	6.62e-07	2.22e-06
560	ENSG00000068097	HEATR6	1.73	2.63e-05	7.52e-05
561	ENSG00000068120	COASY	2.06	1.19e-20	9.61e-20
562	ENSG00000068137	PLEKHH3	4.34	2.07e-26	2.15e-25
563	ENSG00000068308	OTUD5	1.81	1.06e-11	5.14e-11
564	ENSG00000068323	TFE3	4.52	9.13e-44	1.84e-42
565	ENSG00000068354	TBC1D25	3.43	1.9e-15	1.16e-14
566	ENSG00000068366	ACSL4	1.38	0.00014	0.000366
567	ENSG00000068394	GPKOW	816	0.00281	0.00613
568	ENSG00000068400	GRIPAP1	877	0.000445	0.0011
569	ENSG00000068489	PRR11	-3.08	5.82e-47	1.32e-45
570	ENSG00000068650	ATP11A	0.86	0.00222	0.00494
571	ENSG00000068654	POLR1A	1.33	1.11e-05	3.31e-05
572	ENSG00000068697	LAPTM4A	-767	0.000134	0.000352
573	ENSG00000068724	TTC7A	3.44	2.23e-30	2.74e-29
574	ENSG00000068784	SRBD1	-1.57	3.02e-06	9.52e-06
575	ENSG00000068796	KIF2A	-2.26	3.37e-22	2.93e-21
576	ENSG00000068878	PSME4	-1.4	9.47e-11	4.31e-10
577	ENSG00000068903	SIRT2	1.18	2.3e-06	7.35e-06
578	ENSG00000068912	ERLEC1	-1.96	2.01e-17	1.38e-16
579	ENSG00000068971	PPP2R5B	4.75	9.43e-08	3.4e-07
580	ENSG00000069275	NUCKS1	-4.92	7.05e-182	2.27e-179
581	ENSG00000069329	VPS35	-3.49	8.72e-94	6.31e-92
582	ENSG00000069345	DNAJA2	-1.78	1.04e-26	1.08e-25
583	ENSG00000069399	BCL3	4.59	6.26e-31	7.82e-30
584	ENSG00000069424	KCNAB2	3.09	2.7e-22	2.36e-21
585	ENSG00000069509	FUNDC1	-3.17	6.8e-37	1.07e-35
586	ENSG00000069535	MAOB	-2.98	3.99e-15	2.38e-14
587	ENSG00000069849	ATP1B3	-1.48	3.25e-23	2.94e-22
588	ENSG00000069943	PIGB	2.72	0.000113	0.0003
589	ENSG00000069966	GNB5	-2.41	7.09e-18	4.99e-17
590	ENSG00000069974	RAB27A	-2.21	7.37e-17	4.87e-16
591	ENSG00000069998	HDHD5	3.28	1.85e-25	1.86e-24
592	ENSG00000070010	UFD1	1.03	0.000718	0.00171
593	ENSG00000070047	PHRF1	3.18	8.29e-19	6.12e-18
594	ENSG00000070061	ELP1	961	0.000399	0.000987
595	ENSG00000070081	NUCB2	-2.28	1.22e-14	7.09e-14
596	ENSG00000070087	PFN2	-1.21	3.52e-14	1.99e-13
597	ENSG00000070159	PTPN3	1.12	0.000362	0.000901
598	ENSG00000070190	DAPP1	-5.05	1.52e-73	6.94e-72
599	ENSG00000070214	SLC44A1	-3.46	3.88e-42	7.37e-41
600	ENSG00000070366	SMG6	3.44	3.28e-07	1.13e-06
601	ENSG00000070371	CLTCL1	1.95	3.24e-05	9.17e-05
602	ENSG00000070404	FSTL3	6.22	6.02e-16	3.78e-15
603	ENSG00000070413	DGCR2	4.2	6.63e-46	1.44e-44
604	ENSG00000070423	RNF126	1.98	1.04e-15	6.47e-15
605	ENSG00000070444	MNT	2.15	5.58e-08	2.06e-07
606	ENSG00000070476	ZXDC	2.77	1.23e-08	4.78e-08
607	ENSG00000070495	JMJD6	873	0.00062	0.00149
608	ENSG00000070540	WIPI1	1.82	0.00297	0.00646
609	ENSG00000070610	GBA2	6.14	2.22e-19	1.69e-18
610	ENSG00000070614	NDST1	5.28	5.3e-77	2.62e-75
611	ENSG00000070669	ASNS	5.58	0.000355	0.000885
612	ENSG00000070718	AP3M2	1.12	0.000899	0.00212
613	ENSG00000070729	CNGB1	-1.38	2.85e-05	8.1e-05
614	ENSG00000070756	PABPC1	1.31	3.68e-08	1.38e-07
615	ENSG00000070759	TESK2	3.26	1.34e-05	3.95e-05
616	ENSG00000070770	CSNK2A2	-2.8	2.64e-51	6.85e-50
617	ENSG00000070785	EIF2B3	-1.2	3.52e-06	1.1e-05
618	ENSG00000070814	TCOF1	-534	0.00352	0.00757
619	ENSG00000070831	CDC42	-2.85	0.00248	0.00547
620	ENSG00000070882	OSBPL3	2.23	4.11e-07	1.41e-06
621	ENSG00000070961	ATP2B1	-2.47	2.46e-17	1.68e-16
622	ENSG00000071051	NCK2	1.38	0.00339	0.00731
623	ENSG00000071082	RPL31	-1.46	2.06e-12	1.05e-11
624	ENSG00000071127	WDR1	-1.6	5.68e-12	2.82e-11
625	ENSG00000071243	ING3	-6.59	2.59e-197	1.02e-194
626	ENSG00000071246	VASH1	5.7	0.000255	0.000647
627	ENSG00000071282	LMCD1	-1.98	0.00416	0.00882
628	ENSG00000071462	BUD23	-0.6	0.000643	0.00155
629	ENSG00000071537	SEL1L	-3.41	8.18e-79	4.29e-77
630	ENSG00000071539	TRIP13	-1.98	1.05e-24	1.02e-23
631	ENSG00000071553	ATP6AP1	2.02	2.97e-17	2.01e-16
632	ENSG00000071626	DAZAP1	-1.19	5.57e-06	1.71e-05
633	ENSG00000071655	MBD3	3.91	7.51e-24	6.99e-23
634	ENSG00000071794	HLTF	-2.26	2.65e-13	1.43e-12
635	ENSG00000071859	FAM50A	2.83	5.29e-24	4.97e-23
636	ENSG00000071889	FAM3A	4.06	3.43e-07	1.18e-06
637	ENSG00000071894	CPSF1	6.38	9.9e-49	2.39e-47
638	ENSG00000072042	RDH11	-2.11	3.59e-37	5.71e-36
639	ENSG00000072071	ADGRL1	1.71	0.000168	0.000435
640	ENSG00000072110	ACTN1	1.62	1.21e-08	4.7e-08
641	ENSG00000072121	ZFYVE26	2.23	1.95e-07	6.85e-07
642	ENSG00000072163	LIMS2	1.74	0.00125	0.00289
643	ENSG00000072195	SPEG	5.41	0.000672	0.00161
644	ENSG00000072210	ALDH3A2	-1.44	2.99e-12	1.51e-11
645	ENSG00000072274	TFRC	1.02	2.16e-08	8.24e-08
646	ENSG00000072310	SREBF1	5.14	5.39e-97	4.15e-95
647	ENSG00000072364	AFF4	917	0.000424	0.00105
648	ENSG00000072401	UBE2D1	-2.41	3.39e-24	3.21e-23
649	ENSG00000072506	HSD17B10	1.94	3.38e-15	2.03e-14
650	ENSG00000072571	HMMR	-1.33	0.000241	0.000613
651	ENSG00000072609	CHFR	1.92	0.000149	0.000388
652	ENSG00000072682	P4HA2	4	4.85e-16	3.07e-15
653	ENSG00000072736	NFATC3	2.39	1.73e-06	5.6e-06
654	ENSG00000072778	ACADVL	2.76	3.78e-34	5.35e-33
655	ENSG00000072786	STK10	2.47	1.36e-15	8.32e-15
656	ENSG00000072803	FBXW11	902	0.00102	0.0024
657	ENSG00000072849	DERL2	-1.35	6.79e-09	2.7e-08
658	ENSG00000072864	NDE1	2.14	6.52e-11	3e-10
659	ENSG00000072958	AP1M1	3.24	3.21e-25	3.19e-24
660	ENSG00000073008	PVR	4.46	7.84e-38	1.28e-36
661	ENSG00000073050	XRCC1	1.72	5.37e-09	2.15e-08
662	ENSG00000073060	SCARB1	3.28	3e-40	5.3e-39
663	ENSG00000073111	MCM2	4.67	1.49e-36	2.32e-35
664	ENSG00000073150	PANX2	4.16	7.06e-14	3.92e-13
665	ENSG00000073169	SELENOO	5.01	2.16e-23	1.97e-22
666	ENSG00000073350	LLGL2	3.44	2.33e-27	2.49e-26
667	ENSG00000073417	PDE8A	1.69	2.15e-05	6.2e-05
668	ENSG00000073536	NLE1	3.27	2.63e-21	2.17e-20
669	ENSG00000073578	SDHA	1.71	2.71e-22	2.36e-21
670	ENSG00000073584	SMARCE1	-2.98	2.1e-14	1.21e-13
671	ENSG00000073605	GSDMB	2.12	0.00148	0.00339
672	ENSG00000073614	KDM5A	-1.1	6.23e-06	1.91e-05
673	ENSG00000073670	ADAM11	6.2	2.17e-05	6.27e-05
674	ENSG00000073756	PTGS2	3.96	0.000369	0.000917
675	ENSG00000073792	IGF2BP2	-1.54	3.59e-06	1.12e-05
676	ENSG00000073803	MAP3K13	-3.07	6.4e-32	8.35e-31
677	ENSG00000073969	NSF	-2.22	5.31e-18	3.76e-17
678	ENSG00000074054	CLASP1	886	0.000466	0.00114
679	ENSG00000074201	CLNS1A	-2.66	7.71e-55	2.2e-53
680	ENSG00000074219	TEAD2	6.7	1.16e-14	6.76e-14
681	ENSG00000074266	EED	-1.03	7.89e-06	2.39e-05
682	ENSG00000074319	TSG101	-1.39	3.9e-12	1.95e-11
683	ENSG00000074410	CA12	-3.18	1.02e-11	4.95e-11
684	ENSG00000074416	MGLL	-1.44	4.07e-06	1.27e-05
685	ENSG00000074527	NTN4	2	0.00399	0.00849
686	ENSG00000074582	BCS1L	2.15	3.37e-12	1.7e-11
687	ENSG00000074590	NUAK1	2.44	0.00193	0.00433
688	ENSG00000074603	DPP8	-1.68	4.48e-13	2.38e-12
689	ENSG00000074621	SLC24A1	2.02	0.000895	0.00211
690	ENSG00000074657	ZNF532	-1.07	0.00156	0.00357
691	ENSG00000074695	LMAN1	-994	7.4e-05	0.0002
692	ENSG00000074696	HACD3	-1.01	2.85e-07	9.9e-07
693	ENSG00000074755	ZZEF1	2.8	4.37e-12	2.18e-11
694	ENSG00000074800	ENO1	0.91	1.59e-08	6.12e-08
695	ENSG00000074855	ANO8	6.63	1.02e-05	3.04e-05
696	ENSG00000074964	ARHGEF10L	2.52	0.00151	0.00346
697	ENSG00000075089	ACTR6	-1.18	0.000179	0.000461
698	ENSG00000075131	TIPIN	-1.59	8.86e-08	3.2e-07
699	ENSG00000075142	SRI	1.18	1.79e-09	7.42e-09
700	ENSG00000075151	EIF4G3	-2.05	1.8e-21	1.5e-20
701	ENSG00000075188	NUP37	892	0.00158	0.00361
702	ENSG00000075218	GTSE1	-646	0.00316	0.00685
703	ENSG00000075240	GRAMD4	3.92	4.87e-14	2.73e-13
704	ENSG00000075275	CELSR1	3.6	2.72e-27	2.89e-26
705	ENSG00000075292	ZNF638	-1.05	0.00278	0.00608
706	ENSG00000075336	TIMM21	-2.22	6.75e-14	3.75e-13
707	ENSG00000075391	RASAL2	-1.44	3.36e-13	1.8e-12
708	ENSG00000075399	VPS9D1	1.16	0.0011	0.00256
709	ENSG00000075407	ZNF37A	-2.02	5.89e-07	1.99e-06
710	ENSG00000075413	MARK3	869	0.000116	0.000306
711	ENSG00000075415	SLC25A3	1.18	5.63e-12	2.8e-11
712	ENSG00000075420	FNDC3B	-1.54	2.33e-09	9.57e-09
713	ENSG00000075539	FRYL	-3.15	2.58e-26	2.66e-25
714	ENSG00000075568	TMEM131	1.89	1.96e-06	6.29e-06
715	ENSG00000075618	FSCN1	3.49	1.21e-32	1.61e-31
716	ENSG00000075624	ACTB	-1.6	1.04e-21	8.75e-21
717	ENSG00000075643	MOCOS	-1.65	1.8e-16	1.17e-15
718	ENSG00000075702	WDR62	3.13	6.29e-17	4.18e-16
719	ENSG00000075790	BCAP29	-2.41	1.84e-25	1.84e-24
720	ENSG00000075856	SART3	1.85	5.95e-13	3.14e-12
721	ENSG00000075945	KIFAP3	-1.49	1.64e-05	4.79e-05
722	ENSG00000075975	MKRN2	2.08	1.55e-07	5.5e-07
723	ENSG00000076003	MCM6	-1.55	2.93e-14	1.67e-13
724	ENSG00000076043	REXO2	-1.74	1.16e-14	6.76e-14
725	ENSG00000076108	BAZ2A	2.66	1.98e-24	1.9e-23
726	ENSG00000076201	PTPN23	4.22	1.23e-27	1.34e-26
727	ENSG00000076248	UNG	0.81	5.49e-05	0.000151
728	ENSG00000076321	KLHL20	-1.57	5.31e-07	1.8e-06
729	ENSG00000076356	PLXNA2	5.25	1.3e-18	9.52e-18
730	ENSG00000076382	SPAG5	2.28	5.85e-18	4.13e-17
731	ENSG00000076604	TRAF4	6.84	1.24e-34	1.78e-33
732	ENSG00000076650	GPATCH1	-2.2	6.92e-15	4.09e-14
733	ENSG00000076685	NT5C2	2.49	8.27e-05	0.000223
734	ENSG00000076826	CAMSAP3	4.29	6.81e-11	3.12e-10
735	ENSG00000076864	RAP1GAP	3.15	0.0012	0.00278
736	ENSG00000076924	XAB2	5.64	7.87e-35	1.13e-33
737	ENSG00000076928	ARHGEF1	5.12	9.7e-43	1.89e-41
738	ENSG00000076944	STXBP2	4	1.31e-24	1.26e-23
739	ENSG00000076984	MAP2K7	1.73	3.33e-06	1.04e-05
740	ENSG00000077044	DGKD	2.7	2.66e-12	1.35e-11
741	ENSG00000077147	TM9SF3	-4	2.53e-102	2.18e-100
742	ENSG00000077150	NFKB2	4.29	1.49e-46	3.35e-45
743	ENSG00000077152	UBE2T	-1.95	1.12e-14	6.54e-14
744	ENSG00000077232	DNAJC10	-1.38	1.34e-10	6.01e-10
745	ENSG00000077235	GTF3C1	3.96	8.35e-34	1.16e-32
746	ENSG00000077238	IL4R	4.02	8.98e-40	1.56e-38
747	ENSG00000077312	SNRPA	3.64	2.04e-42	3.91e-41
748	ENSG00000077380	DYNC1I2	-1.85	1.53e-21	1.28e-20
749	ENSG00000077454	LRCH4	6.46	8.61e-06	2.59e-05
750	ENSG00000077458	FAM76B	-1.44	0.000155	0.000403
751	ENSG00000077463	SIRT6	3.02	2.62e-13	1.41e-12
752	ENSG00000077514	POLD3	-1.55	1.33e-13	7.25e-13
753	ENSG00000077549	CAPZB	-1.59	3.43e-25	3.4e-24
754	ENSG00000077585	GPR137B	-1.67	2.7e-05	7.7e-05
755	ENSG00000077721	UBE2A	-1.92	1.04e-27	1.13e-26
756	ENSG00000077782	FGFR1	1.09	0.000146	0.000381
757	ENSG00000077942	FBLN1	2.89	1.09e-17	7.59e-17
758	ENSG00000078043	PIAS2	-3.44	2.39e-44	4.9e-43
759	ENSG00000078061	ARAF	3.82	1.57e-37	2.53e-36
760	ENSG00000078070	MCCC1	1.94	3.6e-08	1.35e-07
761	ENSG00000078140	UBE2K	-1.52	3.74e-19	2.82e-18
762	ENSG00000078177	N4BP2	-2.02	0.00104	0.00245
763	ENSG00000078269	SYNJ2	1.01	1.1e-05	3.26e-05
764	ENSG00000078304	PPP2R5C	-4.58	2.53e-194	9.59e-192
765	ENSG00000078328	RBFOX1	-5.79	0.00223	0.00494
766	ENSG00000078369	GNB1	481	0.00409	0.00869
767	ENSG00000078618	NRDC	889	6.03e-07	2.03e-06
768	ENSG00000078668	VDAC3	-1.04	5.85e-09	2.33e-08
769	ENSG00000078674	PCM1	-1.62	2.15e-05	6.2e-05
770	ENSG00000078687	TNRC6C	-2.35	5.67e-09	2.26e-08
771	ENSG00000078747	ITCH	-1.69	7.19e-22	6.15e-21
772	ENSG00000078804	TP53INP2	3.5	2.71e-09	1.11e-08
773	ENSG00000078808	SDF4	4.07	6.95e-55	1.99e-53
774	ENSG00000078900	TP73	5.41	0.000575	0.00139
775	ENSG00000078902	TOLLIP	2	2.33e-11	1.11e-10
776	ENSG00000078967	UBE2D4	-5.24	1.18e-134	1.79e-132
777	ENSG00000079246	XRCC5	-2.3	1.35e-29	1.59e-28
778	ENSG00000079257	LXN	-1.72	0.000127	0.000335
779	ENSG00000079313	REXO1	9.64	4.99e-11	2.32e-10
780	ENSG00000079332	SAR1A	-3.07	1.46e-64	5.46e-63
781	ENSG00000079337	RAPGEF3	4.93	2.99e-36	4.6e-35
782	ENSG00000079432	CIC	4.98	5.8e-41	1.06e-39
783	ENSG00000079459	FDFT1	488	0.00403	0.00857
784	ENSG00000079462	PAFAH1B3	3.13	3.71e-17	2.5e-16
785	ENSG00000079616	KIF22	5.84	4.34e-47	9.89e-46
786	ENSG00000079691	CARMIL1	-6.44	2.97e-181	8.99e-179
787	ENSG00000079785	DDX1	-2.05	7.68e-16	4.79e-15
788	ENSG00000079805	DNM2	3.32	7.66e-29	8.79e-28
789	ENSG00000079999	KEAP1	1.66	4.52e-13	2.4e-12
790	ENSG00000080189	SLC35C2	2.75	2.98e-19	2.26e-18
791	ENSG00000080345	RIF1	-1.76	6.24e-06	1.91e-05
792	ENSG00000080371	RAB21	-3.83	8.13e-59	2.61e-57
793	ENSG00000080503	SMARCA2	-751	0.00304	0.0066
794	ENSG00000080561	MID2	2.28	0.00189	0.00425
795	ENSG00000080608	PUM3	-1.72	6.02e-17	4.01e-16
796	ENSG00000080822	CLDND1	-1.62	1.83e-16	1.18e-15
797	ENSG00000080824	HSP90AA1	-2.15	4.91e-17	3.29e-16
798	ENSG00000080839	RBL1	-1.94	1.31e-08	5.08e-08
799	ENSG00000080845	DLGAP4	3.41	1.39e-16	9.05e-16
800	ENSG00000080986	NDC80	-2.68	8.1e-27	8.5e-26
801	ENSG00000081014	AP4E1	-2.06	1.19e-09	5.03e-09
802	ENSG00000081019	RSBN1	-1.47	2.53e-06	8.04e-06
803	ENSG00000081026	MAGI3	-1.61	1.78e-10	7.91e-10
804	ENSG00000081041	CXCL2	1.81	0.000221	0.000565
805	ENSG00000081052	COL4A4	5.07	0.00163	0.00372
806	ENSG00000081059	TCF7	1.46	0.000131	0.000344
807	ENSG00000081087	OSTM1	-1.46	6.92e-06	2.11e-05
808	ENSG00000081154	PCNP	-3.02	1.86e-61	6.4e-60
809	ENSG00000081177	EXD2	1.55	0.000102	0.000273
810	ENSG00000081307	UBA5	-1.07	6.41e-05	0.000175
811	ENSG00000081320	STK17B	-3.89	2.2e-73	9.92e-72
812	ENSG00000081692	JMJD4	6.12	2.61e-05	7.48e-05
813	ENSG00000081721	DUSP12	-2.34	2.69e-25	2.68e-24
814	ENSG00000081760	AACS	1.41	1.31e-08	5.1e-08
815	ENSG00000081791	KIAA0141	1.57	5.9e-08	2.17e-07
816	ENSG00000081803	CADPS2	-2.01	1.65e-12	8.49e-12
817	ENSG00000081870	HSPB11	-3.16	3.29e-61	1.13e-59
818	ENSG00000081913	PHLPP1	1.02	0.00163	0.00372
819	ENSG00000082014	SMARCD3	5.5	0.000167	0.000433
820	ENSG00000082146	STRADB	1.87	0.00112	0.0026
821	ENSG00000082153	BZW1	-3.43	6.15e-69	2.49e-67
822	ENSG00000082212	ME2	-2.12	3.85e-27	4.08e-26
823	ENSG00000082213	C5orf22	-1.06	1.69e-05	4.94e-05
824	ENSG00000082458	DLG3	-736	0.00187	0.0042
825	ENSG00000082515	MRPL22	-1.94	3.44e-14	1.95e-13
826	ENSG00000082641	NFE2L1	4.2	1.38e-50	3.5e-49
827	ENSG00000082701	GSK3B	868	0.000741	0.00177
828	ENSG00000082781	ITGB5	4.57	1.58e-39	2.72e-38
829	ENSG00000082805	ERC1	1.02	0.0012	0.00279
830	ENSG00000082996	RNF13	-1.58	5.2e-10	2.25e-09
831	ENSG00000083099	LYRM2	-3.81	5.43e-87	3.46e-85
832	ENSG00000083123	BCKDHB	-1.76	6.27e-10	2.7e-09
833	ENSG00000083168	KAT6A	1.62	4.36e-09	1.75e-08
834	ENSG00000083307	GRHL2	-2.3	6.2e-38	1.02e-36
835	ENSG00000083312	TNPO1	-1.42	2.12e-10	9.36e-10
836	ENSG00000083444	PLOD1	2.4	5.3e-30	6.42e-29
837	ENSG00000083535	PIBF1	-1.76	2.05e-05	5.94e-05
838	ENSG00000083544	TDRD3	-1.6	2.35e-05	6.75e-05
839	ENSG00000083642	PDS5B	-5.49	1.07e-62	3.79e-61
840	ENSG00000083720	OXCT1	-1.47	1.33e-12	6.88e-12
841	ENSG00000083812	ZNF324	3.32	3.14e-08	1.18e-07
842	ENSG00000083817	ZNF416	3.31	0.00404	0.00859
843	ENSG00000083838	ZNF446	5.29	0.000352	0.000877
844	ENSG00000083845	RPS5	1.29	2.04e-06	6.55e-06
845	ENSG00000083857	FAT1	1.14	7.35e-10	3.14e-09
846	ENSG00000083896	YTHDC1	-1.8	1.72e-16	1.12e-15
847	ENSG00000083937	CHMP2B	-4.15	1.94e-125	2.55e-123
848	ENSG00000084070	SMAP2	1.62	2.61e-07	9.1e-07
849	ENSG00000084073	ZMPSTE24	-3.25	4.45e-36	6.77e-35
850	ENSG00000084090	STARD7	-3.26	4.02e-46	8.78e-45
851	ENSG00000084093	REST	-4.13	2.99e-93	2.14e-91
852	ENSG00000084110	HAL	-1.78	4.5e-08	1.67e-07
853	ENSG00000084112	SSH1	4.36	2.25e-77	1.13e-75
854	ENSG00000084207	GSTP1	1.22	0.000122	0.000322
855	ENSG00000084234	APLP2	-754	0.000519	0.00126
856	ENSG00000084444	FAM234B	-2.5	6.38e-30	7.7e-29
857	ENSG00000084463	WBP11	628	0.00298	0.00647
858	ENSG00000084623	EIF3I	-1.63	2.38e-27	2.54e-26
859	ENSG00000084636	COL16A1	4.56	6.75e-11	3.1e-10
860	ENSG00000084652	TXLNA	-1.75	4.34e-20	3.42e-19
861	ENSG00000084693	AGBL5	4.99	1.32e-23	1.22e-22
862	ENSG00000084731	KIF3C	4.39	4.82e-10	2.09e-09
863	ENSG00000084733	RAB10	-1.08	9.52e-11	4.33e-10
864	ENSG00000084754	HADHA	-477	0.00237	0.00525
865	ENSG00000084774	CAD	3.95	5.53e-45	1.16e-43
866	ENSG00000085063	CD59	-1.2	1.49e-12	7.66e-12
867	ENSG00000085117	CD82	2.17	1.05e-06	3.46e-06
868	ENSG00000085185	BCORL1	1.54	9.48e-06	2.84e-05
869	ENSG00000085224	ATRX	-4.2	3.24e-38	5.37e-37
870	ENSG00000085231	AK6	-1.36	2.55e-05	7.31e-05
871	ENSG00000085276	MECOM	-1.89	2.15e-14	1.24e-13
872	ENSG00000085377	PREP	3.98	6.56e-19	4.87e-18
873	ENSG00000085415	SEH1L	-1.35	2.15e-09	8.87e-09
874	ENSG00000085433	WDR47	1.66	0.00133	0.00307
875	ENSG00000085449	WDFY1	918	0.00191	0.00428
876	ENSG00000085491	SLC25A24	-835	0.00076	0.00181
877	ENSG00000085511	MAP3K4	2.13	2.43e-06	7.72e-06
878	ENSG00000085552	IGSF9	3.42	2.21e-09	9.09e-09
879	ENSG00000085644	ZNF213	4.46	2.29e-11	1.09e-10
880	ENSG00000085662	AKR1B1	0.66	0.000371	0.000921
881	ENSG00000085719	CPNE3	-1.71	2.85e-10	1.25e-09
882	ENSG00000085733	CTTN	-6.56	0	0
883	ENSG00000085788	DDHD2	1.14	6.39e-05	0.000174
884	ENSG00000085832	EPS15	-2.97	8.83e-27	9.25e-26
885	ENSG00000085872	CHERP	2.34	6.18e-13	3.26e-12
886	ENSG00000085982	USP40	-1.43	6.14e-08	2.26e-07
887	ENSG00000085998	POMGNT1	2.3	2.52e-25	2.52e-24
888	ENSG00000085999	RAD54L	3.52	1.56e-07	5.51e-07
889	ENSG00000086015	MAST2	4.82	3.69e-31	4.65e-30
890	ENSG00000086061	DNAJA1	-1.87	8.05e-29	9.23e-28
891	ENSG00000086062	B4GALT1	-3.01	4.88e-44	9.92e-43
892	ENSG00000086065	CHMP5	-2.61	7.55e-40	1.31e-38
893	ENSG00000086189	DIMT1	-1.26	3.21e-08	1.21e-07
894	ENSG00000086200	IPO11	-2.62	5.65e-34	7.93e-33
895	ENSG00000086232	EIF2AK1	1.63	1.16e-15	7.15e-15
896	ENSG00000086289	EPDR1	-1.88	1.63e-09	6.78e-09
897	ENSG00000086300	SNX10	-2.31	0.000237	0.000605
898	ENSG00000086504	MRPL28	2.05	1.49e-14	8.63e-14
899	ENSG00000086544	ITPKC	4.64	3.46e-31	4.36e-30
900	ENSG00000086548	CEACAM6	-7.16	6.86e-05	0.000186
901	ENSG00000086570	FAT2	4.62	2.22e-69	9.07e-68
902	ENSG00000086598	TMED2	-4.28	4.88e-187	1.72e-184
903	ENSG00000086666	ZFAND6	-3.19	4.61e-54	1.29e-52
904	ENSG00000086827	ZW10	-1	0.000148	0.000385
905	ENSG00000087053	MTMR2	-1.65	1.12e-13	6.12e-13
906	ENSG00000087074	PPP1R15A	1.3	6.07e-10	2.61e-09
907	ENSG00000087077	TRIP6	1.15	0.000211	0.00054
908	ENSG00000087087	SRRT	1.52	1.08e-12	5.61e-12
909	ENSG00000087088	BAX	1.97	2.61e-15	1.57e-14
910	ENSG00000087111	PIGS	2.34	7.56e-22	6.44e-21
911	ENSG00000087128	TMPRSS11E	-5.2	0.00177	0.00399
912	ENSG00000087152	ATXN7L3	5.72	1.72e-37	2.78e-36
913	ENSG00000087157	PGS1	4.7	7.04e-19	5.22e-18
914	ENSG00000087191	PSMC5	941	0.00027	0.000682
915	ENSG00000087263	OGFOD1	-4.48	2e-175	5.71e-173
916	ENSG00000087266	SH3BP2	2.06	7.6e-10	3.25e-09
917	ENSG00000087269	NOP14	1.29	3.17e-06	9.95e-06
918	ENSG00000087274	ADD1	1	9.41e-06	2.82e-05
919	ENSG00000087299	L2HGDH	-1.39	2.88e-06	9.12e-06
920	ENSG00000087301	TXNDC16	-2.51	1.27e-09	5.35e-09
921	ENSG00000087302	RTRAF	-1.49	2.02e-16	1.3e-15
922	ENSG00000087338	GMCL1	-2.05	1.24e-12	6.4e-12
923	ENSG00000087365	SF3B2	779	2.46e-06	7.82e-06
924	ENSG00000087470	DNM1L	-1.44	3.62e-07	1.24e-06
925	ENSG00000087494	PTHLH	-1.43	2.7e-11	1.28e-10
926	ENSG00000087502	ERGIC2	-1.87	1.21e-09	5.09e-09
927	ENSG00000087586	AURKA	-1.14	3.63e-12	1.82e-11
928	ENSG00000087842	PIR	-782	8.65e-05	0.000232
929	ENSG00000087884	AAMDC	1.72	0.000667	0.0016
930	ENSG00000087995	METTL2A	-3.16	6.92e-69	2.79e-67
931	ENSG00000088035	ALG6	-1.24	5.14e-05	0.000142
932	ENSG00000088038	CNOT3	2.3	4e-20	3.16e-19
933	ENSG00000088205	DDX18	-3.45	2.99e-89	2.01e-87
934	ENSG00000088247	KHSRP	-1.91	2e-09	8.26e-09
935	ENSG00000088256	GNA11	3.31	1.29e-19	9.97e-19
936	ENSG00000088298	EDEM2	3.01	3.72e-22	3.22e-21
937	ENSG00000088305	DNMT3B	1.67	0.00411	0.00873
938	ENSG00000088325	TPX2	643	0.000101	0.00027
939	ENSG00000088340	FER1L4	1.29	9.15e-05	0.000245
940	ENSG00000088386	SLC15A1	-3.36	0.00012	0.000316
941	ENSG00000088387	DOCK9	2.6	1.48e-11	7.16e-11
942	ENSG00000088448	ANKRD10	-2	2.59e-10	1.14e-09
943	ENSG00000088682	COQ9	4.75	5.57e-26	5.71e-25
944	ENSG00000088726	TMEM40	-0.93	0.0011	0.00258
945	ENSG00000088727	KIF9	-2.43	1.66e-11	8e-11
946	ENSG00000088766	CRLS1	2.21	3.85e-08	1.44e-07
947	ENSG00000088812	ATRN	2.85	2.26e-19	1.72e-18
948	ENSG00000088826	SMOX	4.76	1.5e-18	1.09e-17
949	ENSG00000088832	FKBP1A	-6.04	9.04e-116	1.01e-113
950	ENSG00000088833	NSFL1C	-1.13	4.96e-11	2.31e-10
951	ENSG00000088836	SLC4A11	3	3.31e-09	1.34e-08
952	ENSG00000088876	ZNF343	3.32	5.36e-05	0.000148
953	ENSG00000088881	EBF4	6.04	9.01e-05	0.000242
954	ENSG00000088899	LZTS3	3.94	0.000455	0.00112
955	ENSG00000088986	DYNLL1	-1.02	2.69e-11	1.28e-10
956	ENSG00000089006	SNX5	-1.24	2.34e-07	8.18e-07
957	ENSG00000089009	RPL6	1.73	1.76e-11	8.46e-11
958	ENSG00000089048	ESF1	-5.53	4.42e-68	1.76e-66
959	ENSG00000089053	ANAPC5	856	0.00011	0.000292
960	ENSG00000089057	SLC23A2	915	0.00345	0.00744
961	ENSG00000089060	SLC8B1	2.7	8.41e-10	3.58e-09
962	ENSG00000089063	TMEM230	-1.1	7.97e-10	3.4e-09
963	ENSG00000089094	KDM2B	1.72	2.87e-05	8.15e-05
964	ENSG00000089123	TASP1	-2.46	7.07e-19	5.24e-18
965	ENSG00000089154	GCN1	3.41	5.07e-52	1.35e-50
966	ENSG00000089157	RPLP0	2.87	4.13e-36	6.3e-35
967	ENSG00000089159	PXN	6.71	1.12e-91	7.72e-90
968	ENSG00000089177	KIF16B	-1.09	0.00122	0.00283
969	ENSG00000089195	TRMT6	-2.22	1.82e-20	1.46e-19
970	ENSG00000089220	PEBP1	-2.78	3.43e-54	9.63e-53
971	ENSG00000089280	FUS	1.26	1.72e-11	8.28e-11
972	ENSG00000089289	IGBP1	1.44	1.15e-07	4.1e-07
973	ENSG00000089327	FXYD5	917	1.16e-05	3.44e-05
974	ENSG00000089335	ZNF302	-1.81	1.15e-07	4.11e-07
975	ENSG00000089351	GRAMD1A	8.65	4.66e-09	1.87e-08
976	ENSG00000089597	GANAB	4.73	2.31e-121	2.79e-119
977	ENSG00000089639	GMIP	2.47	1.75e-10	7.83e-10
978	ENSG00000089682	RBM41	-3.55	5.42e-16	3.41e-15
979	ENSG00000089685	BIRC5	-4.05	2.33e-158	4.83e-156
980	ENSG00000089693	MLF2	1.39	2.11e-13	1.14e-12
981	ENSG00000089723	OTUB2	6.18	1.93e-05	5.61e-05
982	ENSG00000089775	ZBTB25	-1.62	4.19e-08	1.56e-07
983	ENSG00000089818	NECAP1	1.38	0.000677	0.00162
984	ENSG00000089847	ANKRD24	4.99	0.00208	0.00464
985	ENSG00000089876	DHX32	5.38	7.72e-10	3.3e-09
986	ENSG00000089902	RCOR1	1.36	1.75e-05	5.12e-05
987	ENSG00000090006	LTBP4	5.07	4.07e-35	5.94e-34
988	ENSG00000090013	BLVRB	1.18	4.51e-05	0.000125
989	ENSG00000090020	SLC9A1	4.51	1.27e-26	1.33e-25
990	ENSG00000090060	PAPOLA	-1.11	6.21e-08	2.28e-07
991	ENSG00000090097	PCBP4	7.96	7.43e-08	2.7e-07
992	ENSG00000090238	YPEL3	3.14	1.51e-07	5.35e-07
993	ENSG00000090263	MRPS33	-1.83	1.35e-13	7.34e-13
994	ENSG00000090273	NUDC	-1.37	2.27e-18	1.65e-17
995	ENSG00000090316	MAEA	-708	0.000804	0.00191
996	ENSG00000090339	ICAM1	5.11	9.21e-09	3.62e-08
997	ENSG00000090372	STRN4	4.69	3.26e-56	9.7e-55
998	ENSG00000090432	MUL1	2.79	2.83e-18	2.04e-17
999	ENSG00000090447	TFAP4	2.42	4.47e-09	1.8e-08
1000	ENSG00000090487	SPG21	-2.6	7.17e-46	1.55e-44
1001	ENSG00000090530	P3H2	1.95	2.36e-08	8.96e-08
1002	ENSG00000090565	RAB11FIP3	3.1	8.26e-08	2.99e-07
1003	ENSG00000090581	GNPTG	4.34	6.87e-10	2.94e-09
1004	ENSG00000090615	GOLGA3	-793	2.67e-05	7.64e-05
1005	ENSG00000090621	PABPC4	1.45	2.73e-11	1.3e-10
1006	ENSG00000090661	CERS4	5.65	0.000277	0.000698
1007	ENSG00000090674	MCOLN1	2.74	1.45e-05	4.29e-05
1008	ENSG00000090686	USP48	-1.29	3.73e-08	1.4e-07
1009	ENSG00000090776	EFNB1	3.51	2.79e-49	6.81e-48
1010	ENSG00000090857	PDPR	3.76	2.13e-11	1.02e-10
1011	ENSG00000090861	AARS	3.36	5.87e-63	2.1e-61
1012	ENSG00000090863	GLG1	-2.23	6.49e-29	7.46e-28
1013	ENSG00000090889	KIF4A	1.1	1.5e-05	4.41e-05
1014	ENSG00000090905	TNRC6A	-1.94	7.38e-13	3.87e-12
1015	ENSG00000090924	PLEKHG2	3.76	1.12e-17	7.8e-17
1016	ENSG00000090971	NAT14	3.77	4.41e-19	3.31e-18
1017	ENSG00000090975	PITPNM2	3.81	4.26e-16	2.71e-15
1018	ENSG00000091009	RBM27	-1.59	3.68e-07	1.26e-06
1019	ENSG00000091073	DTX2	1.76	4.33e-08	1.61e-07
1020	ENSG00000091127	PUS7	-3.2	1.49e-52	4e-51
1021	ENSG00000091136	LAMB1	2.24	5.13e-20	4.03e-19
1022	ENSG00000091140	DLD	-2.08	5.78e-34	8.11e-33
1023	ENSG00000091164	TXNL1	-2.57	7.32e-38	1.2e-36
1024	ENSG00000091317	CMTM6	-3.28	1.25e-82	7.09e-81
1025	ENSG00000091409	ITGA6	-2.69	1.02e-21	8.64e-21
1026	ENSG00000091436	MAP3K20	-4.07	3.8e-88	2.49e-86
1027	ENSG00000091490	SEL1L3	1.62	8.84e-12	4.33e-11
1028	ENSG00000091527	CDV3	-2.82	3.45e-79	1.82e-77
1029	ENSG00000091592	NLRP1	3.82	3.52e-05	9.91e-05
1030	ENSG00000091640	SPAG7	768	0.00297	0.00647
1031	ENSG00000091651	ORC6	-2.6	5.71e-42	1.08e-40
1032	ENSG00000091656	ZFHX4	-3.46	2.04e-46	4.56e-45
1033	ENSG00000091732	ZC3HC1	1.27	0.000543	0.00132
1034	ENSG00000091879	ANGPT2	-5.81	7.71e-07	2.57e-06
1035	ENSG00000091947	TMEM101	1.65	2.03e-09	8.37e-09
1036	ENSG00000091986	CCDC80	-1.52	3.04e-09	1.24e-08
1037	ENSG00000092036	HAUS4	5.43	5.76e-10	2.48e-09
1038	ENSG00000092098	RNF31	8.57	5.27e-09	2.11e-08
1039	ENSG00000092108	SCFD1	-2.23	6.19e-21	5.06e-20
1040	ENSG00000092140	G2E3	-1.76	6.82e-07	2.29e-06
1041	ENSG00000092148	HECTD1	1.05	0.00135	0.00312
1042	ENSG00000092200	RPGRIP1	-4.24	0.000375	0.00093
1043	ENSG00000092208	GEMIN2	-1.45	9.85e-07	3.25e-06
1044	ENSG00000092295	TGM1	2.37	0.000125	0.000328
1045	ENSG00000092330	TINF2	1.76	7.49e-12	3.69e-11
1046	ENSG00000092439	TRPM7	-1.22	1.31e-05	3.87e-05
1047	ENSG00000092445	TYRO3	3.34	2.35e-25	2.34e-24
1048	ENSG00000092470	WDR76	-4.26	2.03e-82	1.13e-80
1049	ENSG00000092621	PHGDH	2.15	2.31e-22	2.02e-21
1050	ENSG00000092820	EZR	-1.04	1.54e-12	7.93e-12
1051	ENSG00000092841	MYL6	2.73	4.12e-40	7.22e-39
1052	ENSG00000092847	AGO1	-1.73	2.09e-10	9.25e-10
1053	ENSG00000092853	CLSPN	-4.55	1.08e-73	4.95e-72
1054	ENSG00000092871	RFFL	1.6	0.000553	0.00134
1055	ENSG00000092929	UNC13D	3.91	1.03e-50	2.62e-49
1056	ENSG00000092964	DPYSL2	-4.41	5.26e-70	2.19e-68
1057	ENSG00000092978	GPATCH2	-1.03	0.000597	0.00144
1058	ENSG00000093000	NUP50	-3.86	1.76e-113	1.91e-111
1059	ENSG00000093010	COMT	3.16	1.71e-26	1.78e-25
1060	ENSG00000093144	ECHDC1	-2.45	6.89e-28	7.58e-27
1061	ENSG00000094631	HDAC6	1.75	3.14e-10	1.38e-09
1062	ENSG00000094914	AAAS	3.39	2.2e-31	2.8e-30
1063	ENSG00000094916	CBX5	-1.24	4.95e-11	2.3e-10
1064	ENSG00000095002	MSH2	-1.91	1.97e-14	1.14e-13
1065	ENSG00000095015	MAP3K1	-1.43	0.000408	0.00101
1066	ENSG00000095139	ARCN1	1.33	2.16e-10	9.55e-10
1067	ENSG00000095209	TMEM38B	-2.24	4.92e-25	4.84e-24
1068	ENSG00000095261	PSMD5	-2.57	1.4e-50	3.56e-49
1069	ENSG00000095319	NUP188	6.34	8e-44	1.61e-42
1070	ENSG00000095321	CRAT	3.28	1.88e-27	2.02e-26
1071	ENSG00000095380	NANS	1.94	1.32e-12	6.83e-12
1072	ENSG00000095383	TBC1D2	3.69	1.29e-48	3.08e-47
1073	ENSG00000095485	CWF19L1	-1.56	2.31e-12	1.18e-11
1074	ENSG00000095539	SEMA4G	5.51	0.000441	0.00109
1075	ENSG00000095564	BTAF1	1.79	1.84e-08	7.08e-08
1076	ENSG00000095752	IL11	5	0.000724	0.00173
1077	ENSG00000095794	CREM	-1.77	2.27e-08	8.66e-08
1078	ENSG00000095906	NUBP2	2.23	3.99e-10	1.74e-09
1079	ENSG00000096063	SRPK1	-2.44	2.15e-32	2.84e-31
1080	ENSG00000096070	BRPF3	3.01	2.65e-08	1e-07
1081	ENSG00000096080	MRPS18A	5.76	5.85e-17	3.9e-16
1082	ENSG00000096092	TMEM14A	-3.21	1.01e-48	2.44e-47
1083	ENSG00000096401	CDC5L	-1.53	1.33e-09	5.6e-09
1084	ENSG00000096433	ITPR3	6.76	1.29e-34	1.84e-33
1085	ENSG00000096717	SIRT1	1.92	7.65e-05	0.000207
1086	ENSG00000096872	IFT74	-3.06	5.79e-19	4.31e-18
1087	ENSG00000097007	ABL1	4.85	1.19e-41	2.22e-40
1088	ENSG00000097021	ACOT7	1.45	7.46e-09	2.95e-08
1089	ENSG00000097033	SH3GLB1	-1.67	8.31e-15	4.87e-14
1090	ENSG00000099194	SCD	-1.95	1.1e-41	2.06e-40
1091	ENSG00000099203	TMED1	6.69	3.65e-06	1.14e-05
1092	ENSG00000099219	ERMP1	734	0.00319	0.00691
1093	ENSG00000099246	RAB18	-1.13	7.98e-07	2.65e-06
1094	ENSG00000099250	NRP1	-2.01	2.96e-09	1.21e-08
1095	ENSG00000099256	PRTFDC1	-3.8	9.22e-66	3.53e-64
1096	ENSG00000099282	TSPAN15	845	0.00202	0.00451
1097	ENSG00000099308	MAST3	2.28	0.00204	0.00457
1098	ENSG00000099326	MZF1	2.95	3.15e-12	1.59e-11
1099	ENSG00000099330	OCEL1	1.24	7.96e-05	0.000215
1100	ENSG00000099331	MYO9B	3.08	1.29e-19	9.98e-19
1101	ENSG00000099337	KCNK6	-1.51	2.08e-07	7.29e-07
1102	ENSG00000099364	FBXL19	7.06	3.13e-16	2e-15
1103	ENSG00000099381	SETD1A	5.06	1.68e-19	1.29e-18
1104	ENSG00000099385	BCL7C	2.6	8.94e-13	4.67e-12
1105	ENSG00000099399	MAGEB2	-4.68	1.99e-107	1.88e-105
1106	ENSG00000099622	CIRBP	-1.28	1.79e-13	9.69e-13
1107	ENSG00000099624	ATP5F1D	3.01	6.65e-26	6.8e-25
1108	ENSG00000099625	CBARP	7.43	5.62e-07	1.9e-06
1109	ENSG00000099785	MARCH2	1.05	0.000727	0.00173
1110	ENSG00000099797	TECR	3.58	2.15e-47	4.94e-46
1111	ENSG00000099804	CDC34	4.71	4.46e-38	7.36e-37
1112	ENSG00000099812	MISP	1.77	6.86e-07	2.3e-06
1113	ENSG00000099814	CEP170B	4.35	1.97e-49	4.85e-48
1114	ENSG00000099817	POLR2E	795	0.00108	0.00252
1115	ENSG00000099821	POLRMT	4.86	5.77e-39	9.76e-38
1116	ENSG00000099822	HCN2	5.11	0.000562	0.00136
1117	ENSG00000099849	RASSF7	1.89	7.47e-08	2.71e-07
1118	ENSG00000099860	GADD45B	4.56	3.8e-32	4.98e-31
1119	ENSG00000099875	MKNK2	2.98	5.55e-45	1.17e-43
1120	ENSG00000099889	ARVCF	8.55	5.72e-09	2.28e-08
1121	ENSG00000099899	TRMT2A	4.09	2.82e-19	2.15e-18
1122	ENSG00000099901	RANBP1	-2.75	2.12e-37	3.41e-36
1123	ENSG00000099904	ZDHHC8	4.84	2.67e-29	3.12e-28
1124	ENSG00000099910	KLHL22	4.06	4.2e-07	1.44e-06
1125	ENSG00000099917	MED15	2.16	2.55e-16	1.64e-15
1126	ENSG00000099942	CRKL	1.85	6.22e-14	3.47e-13
1127	ENSG00000099953	MMP11	6.58	1.44e-05	4.25e-05
1128	ENSG00000099956	SMARCB1	3.74	5.03e-49	1.22e-47
1129	ENSG00000099968	BCL2L13	822	0.000147	0.000382
1130	ENSG00000099991	CABIN1	3.72	8.62e-28	9.45e-27
1131	ENSG00000099992	TBC1D10A	3.58	1.47e-10	6.6e-10
1132	ENSG00000099995	SF3A1	1.76	3.56e-13	1.9e-12
1133	ENSG00000099999	RNF215	4.47	3.82e-14	2.16e-13
1134	ENSG00000100003	SEC14L2	4.81	5.79e-08	2.13e-07
1135	ENSG00000100014	SPECC1L	1.51	0.00095	0.00224
1136	ENSG00000100023	PPIL2	4.16	5.37e-12	2.67e-11
1137	ENSG00000100028	SNRPD3	-1.74	4.48e-14	2.52e-13
1138	ENSG00000100029	PES1	1.83	7.24e-18	5.08e-17
1139	ENSG00000100031	GGT1	5.76	0.000241	0.000613
1140	ENSG00000100034	PPM1F	4.39	1.26e-31	1.62e-30
1141	ENSG00000100036	SLC35E4	2.49	1.56e-05	4.59e-05
1142	ENSG00000100056	ESS2	1.73	4.53e-08	1.68e-07
1143	ENSG00000100065	CARD10	4.12	4.45e-52	1.19e-50
1144	ENSG00000100075	SLC25A1	3.68	2.63e-58	8.33e-57
1145	ENSG00000100083	GGA1	1.69	6.05e-11	2.79e-10
1146	ENSG00000100084	HIRA	2.69	0.000506	0.00123
1147	ENSG00000100092	SH3BP1	3.56	1.14e-24	1.11e-23
1148	ENSG00000100097	LGALS1	2.2	6.3e-11	2.9e-10
1149	ENSG00000100099	HPS4	2.7	2.46e-14	1.41e-13
1150	ENSG00000100100	PIK3IP1	2.76	4.67e-10	2.03e-09
1151	ENSG00000100104	SRRD	3.83	9.78e-08	3.52e-07
1152	ENSG00000100105	PATZ1	4.3	7.26e-17	4.81e-16
1153	ENSG00000100109	TFIP11	2.18	1.24e-07	4.43e-07
1154	ENSG00000100116	GCAT	2.34	1.06e-13	5.79e-13
1155	ENSG00000100124	ANKRD54	1.02	0.000445	0.0011
1156	ENSG00000100129	EIF3L	3.99	5.26e-44	1.07e-42
1157	ENSG00000100139	MICALL1	3.49	1.22e-48	2.92e-47
1158	ENSG00000100151	PICK1	3.39	6.32e-17	4.2e-16
1159	ENSG00000100201	DDX17	1.36	5.91e-13	3.12e-12
1160	ENSG00000100206	DMC1	-4.34	8.03e-05	0.000216
1161	ENSG00000100207	TCF20	966	5.3e-05	0.000146
1162	ENSG00000100209	HSCB	-1.89	8.56e-07	2.84e-06
1163	ENSG00000100216	TOMM22	-3.67	4.83e-43	9.49e-42
1164	ENSG00000100219	XBP1	1.21	4.66e-09	1.87e-08
1165	ENSG00000100221	JOSD1	2.66	5.89e-23	5.26e-22
1166	ENSG00000100226	GTPBP1	4.33	1.91e-36	2.96e-35
1167	ENSG00000100227	POLDIP3	2.7	1.86e-24	1.78e-23
1168	ENSG00000100239	PPP6R2	1.08	7e-05	0.00019
1169	ENSG00000100241	SBF1	6.33	2.49e-52	6.67e-51
1170	ENSG00000100242	SUN2	4.96	2.85e-45	6.05e-44
1171	ENSG00000100243	CYB5R3	1.97	8.64e-20	6.73e-19
1172	ENSG00000100246	DNAL4	2.26	1e-08	3.93e-08
1173	ENSG00000100258	LMF2	3.3	2.14e-27	2.29e-26
1174	ENSG00000100263	RHBDD3	1.71	5.28e-06	1.62e-05
1175	ENSG00000100266	PACSIN2	699	0.00301	0.00655
1176	ENSG00000100271	TTLL1	5.36	0.000737	0.00176
1177	ENSG00000100280	AP1B1	2.5	8.8e-29	1.01e-27
1178	ENSG00000100281	HMGXB4	-2.28	1.53e-22	1.35e-21
1179	ENSG00000100284	TOM1	2.1	6.25e-13	3.29e-12
1180	ENSG00000100292	HMOX1	3.08	4.45e-29	5.15e-28
1181	ENSG00000100294	MCAT	1.73	6.78e-07	2.27e-06
1182	ENSG00000100296	THOC5	1.77	5.11e-12	2.54e-11
1183	ENSG00000100297	MCM5	1.89	1.26e-14	7.33e-14
1184	ENSG00000100299	ARSA	3.43	3.89e-18	2.78e-17
1185	ENSG00000100300	TSPO	2.24	1.47e-17	1.01e-16
1186	ENSG00000100302	RASD2	4.34	7.77e-14	4.3e-13
1187	ENSG00000100304	TTLL12	2.54	5.28e-23	4.74e-22
1188	ENSG00000100307	CBX7	4.01	8.75e-10	3.72e-09
1189	ENSG00000100311	PDGFB	5.99	9.35e-25	9.1e-24
1190	ENSG00000100319	ZMAT5	7.52	5e-07	1.7e-06
1191	ENSG00000100321	SYNGR1	3.96	0.00039	0.000967
1192	ENSG00000100324	TAB1	2.75	1.22e-19	9.45e-19
1193	ENSG00000100325	ASCC2	1.25	2.33e-07	8.16e-07
1194	ENSG00000100335	MIEF1	1.09	0.00028	0.000707
1195	ENSG00000100345	MYH9	1.41	6.42e-06	1.96e-05
1196	ENSG00000100348	TXN2	-822	8.28e-06	2.5e-05
1197	ENSG00000100350	FOXRED2	-2.29	2.07e-14	1.19e-13
1198	ENSG00000100353	EIF3D	1.18	5.17e-09	2.07e-08
1199	ENSG00000100354	TNRC6B	-4.71	3.42e-161	7.57e-159
1200	ENSG00000100360	IFT27	1.47	0.000132	0.000346
1201	ENSG00000100364	KIAA0930	2.96	5.15e-32	6.73e-31
1202	ENSG00000100372	SLC25A17	-1.26	3.34e-07	1.15e-06
1203	ENSG00000100379	KCTD17	2.59	1.86e-09	7.69e-09
1204	ENSG00000100380	ST13	-2.25	6.36e-37	1e-35
1205	ENSG00000100387	RBX1	-1.36	2.84e-08	1.07e-07
1206	ENSG00000100395	L3MBTL2	2.27	9.3e-11	4.23e-10
1207	ENSG00000100401	RANGAP1	3.53	1.07e-54	3.07e-53
1208	ENSG00000100403	ZC3H7B	3.64	1.11e-34	1.59e-33
1209	ENSG00000100410	PHF5A	-1.03	1.93e-07	6.78e-07
1210	ENSG00000100412	ACO2	3.64	5.36e-39	9.07e-38
1211	ENSG00000100413	POLR3H	3.38	1.8e-14	1.04e-13
1212	ENSG00000100417	PMM1	4.71	9e-21	7.31e-20
1213	ENSG00000100418	DESI1	1.87	1.81e-19	1.39e-18
1214	ENSG00000100425	BRD1	3.57	1.07e-10	4.87e-10
1215	ENSG00000100429	HDAC10	5.23	0.00103	0.00242
1216	ENSG00000100439	ABHD4	3.1	6.79e-23	6.06e-22
1217	ENSG00000100441	KHNYN	4.07	3.6e-20	2.85e-19
1218	ENSG00000100442	FKBP3	-2.63	4.91e-46	1.07e-44
1219	ENSG00000100445	SDR39U1	4.4	0.00367	0.00787
1220	ENSG00000100462	PRMT5	7.18	5.88e-12	2.92e-11
1221	ENSG00000100478	AP4S1	-2.75	4.73e-11	2.2e-10
1222	ENSG00000100490	CDKL1	-3.21	3.38e-07	1.17e-06
1223	ENSG00000100504	PYGL	-2.44	2.78e-19	2.11e-18
1224	ENSG00000100519	PSMC6	-2.58	1.22e-31	1.58e-30
1225	ENSG00000100526	CDKN3	-3.35	4.17e-78	2.12e-76
1226	ENSG00000100528	CNIH1	-3	5.72e-61	1.95e-59
1227	ENSG00000100532	CGRRF1	-1.29	0.00129	0.00298
1228	ENSG00000100554	ATP6V1D	-2.78	2.84e-46	6.3e-45
1229	ENSG00000100567	PSMA3	-2.85	2.01e-38	3.36e-37
1230	ENSG00000100577	GSTZ1	1.81	4.68e-10	2.03e-09
1231	ENSG00000100580	TMED8	1.91	1.13e-05	3.35e-05
1232	ENSG00000100583	SAMD15	-3.42	0.00203	0.00454
1233	ENSG00000100591	AHSA1	-2.13	9.12e-43	1.78e-41
1234	ENSG00000100592	DAAM1	-3.97	1.31e-72	5.85e-71
1235	ENSG00000100599	RIN3	3.69	5.03e-07	1.71e-06
1236	ENSG00000100600	LGMN	1.5	1.02e-08	3.98e-08
1237	ENSG00000100605	ITPK1	3.46	5.08e-33	6.85e-32
1238	ENSG00000100614	PPM1A	-2.74	5.79e-38	9.54e-37
1239	ENSG00000100625	SIX4	1.69	6.37e-06	1.95e-05
1240	ENSG00000100628	ASB2	5.28	0.000319	0.0008
1241	ENSG00000100629	CEP128	-2.18	1.2e-08	4.67e-08
1242	ENSG00000100632	ERH	-1.99	8.85e-16	5.51e-15
1243	ENSG00000100647	SUSD6	-849	0.00165	0.00376
1244	ENSG00000100652	SLC10A1	-5.35	1.63e-05	4.79e-05
1245	ENSG00000100664	EIF5	-2.58	2.6e-46	5.78e-45
1246	ENSG00000100711	ZFYVE21	2.9	6.18e-11	2.85e-10
1247	ENSG00000100722	ZC3H14	858	0.00435	0.00921
1248	ENSG00000100726	TELO2	4.7	4.18e-15	2.5e-14
1249	ENSG00000100731	PCNX1	2.35	2.78e-12	1.41e-11
1250	ENSG00000100744	GSKIP	-1.67	1.67e-07	5.9e-07
1251	ENSG00000100749	VRK1	-3.08	9.41e-50	2.34e-48
1252	ENSG00000100764	PSMC1	2.83	4.84e-09	1.94e-08
1253	ENSG00000100784	RPS6KA5	-1.26	0.00398	0.00847
1254	ENSG00000100796	PPP4R3A	-1.27	1.08e-07	3.88e-07
1255	ENSG00000100802	C14orf93	1.69	1.36e-05	4.02e-05
1256	ENSG00000100804	PSMB5	572	0.00466	0.00981
1257	ENSG00000100811	YY1	-1.51	3.34e-12	1.68e-11
1258	ENSG00000100813	ACIN1	1.23	3.18e-08	1.2e-07
1259	ENSG00000100815	TRIP11	-3.07	1.27e-18	9.31e-18
1260	ENSG00000100823	APEX1	2.86	2.36e-30	2.89e-29
1261	ENSG00000100836	PABPN1	-2.76	2.75e-24	2.61e-23
1262	ENSG00000100852	ARHGAP5	-2.3	4.19e-09	1.69e-08
1263	ENSG00000100865	CINP	-1.03	0.000108	0.000286
1264	ENSG00000100888	CHD8	946	1.32e-05	3.9e-05
1265	ENSG00000100889	PCK2	1.71	2.47e-08	9.37e-08
1266	ENSG00000100897	DCAF11	3.2	8.98e-30	1.07e-28
1267	ENSG00000100906	NFKBIA	955	3.13e-06	9.85e-06
1268	ENSG00000100908	EMC9	4.07	1.08e-16	7.08e-16
1269	ENSG00000100911	PSME2	2.82	9.04e-20	7.03e-19
1270	ENSG00000100916	BRMS1L	-2	1.18e-06	3.86e-06
1271	ENSG00000100934	SEC23A	-1.43	3.21e-07	1.11e-06
1272	ENSG00000100941	PNN	-0.92	7.85e-06	2.37e-05
1273	ENSG00000100949	RABGGTA	2.26	4.28e-11	2e-10
1274	ENSG00000100968	NFATC4	5.27	0.000346	0.000863
1275	ENSG00000100979	PLTP	3.7	5.05e-31	6.33e-30
1276	ENSG00000100982	PCIF1	3.5	8.84e-33	1.18e-31
1277	ENSG00000100983	GSS	1.09	6.49e-09	2.58e-08
1278	ENSG00000100991	TRPC4AP	3.77	1.47e-27	1.59e-26
1279	ENSG00000100994	PYGB	1.64	1.18e-13	6.44e-13
1280	ENSG00000100997	ABHD12	3.25	1.1e-34	1.57e-33
1281	ENSG00000101000	PROCR	1.17	3.9e-05	0.000109
1282	ENSG00000101017	CD40	3.42	3.18e-05	8.99e-05
1283	ENSG00000101019	UQCC1	968	0.000137	0.000359
1284	ENSG00000101040	ZMYND8	-1.29	6.34e-10	2.72e-09
1285	ENSG00000101052	IFT52	-998	9.08e-05	0.000243
1286	ENSG00000101057	MYBL2	3.82	5.97e-52	1.58e-50
1287	ENSG00000101079	NDRG3	-3.37	6.52e-73	2.92e-71
1288	ENSG00000101084	C20orf24	4.3	4.87e-08	1.8e-07
1289	ENSG00000101104	PABPC1L	1.85	4.25e-06	1.32e-05
1290	ENSG00000101109	STK4	-1.02	9.88e-08	3.55e-07
1291	ENSG00000101126	ADNP	-3.95	2.55e-137	3.96e-135
1292	ENSG00000101132	PFDN4	-2.74	5.08e-52	1.35e-50
1293	ENSG00000101138	CSTF1	-2.31	1.14e-29	1.36e-28
1294	ENSG00000101150	TPD52L2	1.36	2.49e-14	1.42e-13
1295	ENSG00000101152	DNAJC5	3.57	4.85e-43	9.52e-42
1296	ENSG00000101158	NELFCD	546	0.0025	0.00552
1297	ENSG00000101160	CTSZ	7.51	5.97e-24	5.58e-23
1298	ENSG00000101161	PRPF6	1.38	9.48e-09	3.72e-08
1299	ENSG00000101166	PRELID3B	-4.65	1.47e-168	3.81e-166
1300	ENSG00000101181	MTG2	772	0.00205	0.00459
1301	ENSG00000101182	PSMA7	-4.08	6.08e-145	1.04e-142
1302	ENSG00000101187	SLCO4A1	6.48	7.92e-06	2.39e-05
1303	ENSG00000101191	DIDO1	1.75	1.13e-12	5.86e-12
1304	ENSG00000101193	GID8	-1.34	2.22e-13	1.2e-12
1305	ENSG00000101194	SLC17A9	2.17	1.1e-05	3.26e-05
1306	ENSG00000101199	ARFGAP1	3.95	1.68e-37	2.71e-36
1307	ENSG00000101210	EEF1A2	9.59	6.3e-11	2.9e-10
1308	ENSG00000101216	GMEB2	3.76	2.66e-19	2.03e-18
1309	ENSG00000101220	C20orf27	1.74	6.48e-11	2.98e-10
1310	ENSG00000101224	CDC25B	2.28	3.61e-24	3.42e-23
1311	ENSG00000101236	RNF24	1.26	0.00187	0.0042
1312	ENSG00000101246	ARFRP1	2.54	2.4e-16	1.54e-15
1313	ENSG00000101255	TRIB3	3.29	4.82e-30	5.85e-29
1314	ENSG00000101276	SLC52A3	3.42	1.4e-10	6.29e-10
1315	ENSG00000101290	CDS2	-2.11	1.11e-35	1.66e-34
1316	ENSG00000101294	HM13	1.39	6.51e-14	3.63e-13
1317	ENSG00000101298	SNPH	4.47	4.15e-05	0.000116
1318	ENSG00000101310	SEC23B	1.25	7.1e-09	2.81e-08
1319	ENSG00000101335	MYL9	2.08	1.69e-11	8.13e-11
1320	ENSG00000101337	TM9SF4	2.77	1.8e-28	2.02e-27
1321	ENSG00000101343	CRNKL1	-896	0.000697	0.00167
1322	ENSG00000101346	POFUT1	2.54	1.75e-18	1.28e-17
1323	ENSG00000101347	SAMHD1	-1.74	7.22e-07	2.41e-06
1324	ENSG00000101350	KIF3B	-1.8	8.57e-16	5.34e-15
1325	ENSG00000101361	NOP56	-2.46	6.24e-33	8.38e-32
1326	ENSG00000101363	MANBAL	1.92	4.43e-16	2.81e-15
1327	ENSG00000101365	IDH3B	1.27	2.73e-07	9.5e-07
1328	ENSG00000101367	MAPRE1	-537	0.0011	0.00256
1329	ENSG00000101384	JAG1	2.04	6.62e-19	4.91e-18
1330	ENSG00000101391	CDK5RAP1	1.1	2.93e-05	8.33e-05
1331	ENSG00000101400	SNTA1	3.29	2.42e-15	1.46e-14
1332	ENSG00000101407	TTI1	1.67	3.51e-08	1.32e-07
1333	ENSG00000101412	E2F1	3.5	5.24e-19	3.91e-18
1334	ENSG00000101421	CHMP4B	2.42	8.02e-25	7.84e-24
1335	ENSG00000101439	CST3	2.55	8.86e-29	1.01e-27
1336	ENSG00000101443	WFDC2	2.26	0.000111	0.000295
1337	ENSG00000101444	AHCY	2.47	1.27e-31	1.64e-30
1338	ENSG00000101447	FAM83D	1.79	8.68e-14	4.79e-13
1339	ENSG00000101464	PIGU	2.17	1.26e-13	6.89e-13
1340	ENSG00000101473	ACOT8	1.98	5.33e-11	2.47e-10
1341	ENSG00000101493	ZNF516	2.8	0.0043	0.00911
1342	ENSG00000101544	ADNP2	1.48	1.35e-06	4.4e-06
1343	ENSG00000101546	RBFA	3.35	2.02e-08	7.73e-08
1344	ENSG00000101557	USP14	-683	0.000483	0.00118
1345	ENSG00000101558	VAPA	-3.94	4.3e-134	6.41e-132
1346	ENSG00000101577	LPIN2	2.82	4.51e-06	1.4e-05
1347	ENSG00000101608	MYL12A	1.81	5.61e-09	2.24e-08
1348	ENSG00000101665	SMAD7	4.33	2.53e-06	8.04e-06
1349	ENSG00000101745	ANKRD12	-4.33	1.72e-35	2.54e-34
1350	ENSG00000101752	MIB1	878	0.00394	0.00841
1351	ENSG00000101843	PSMD10	-1.74	9.94e-19	7.31e-18
1352	ENSG00000101844	ATG4A	-1.37	9.99e-05	0.000266
1353	ENSG00000101856	PGRMC1	-1.68	3.24e-20	2.57e-19
1354	ENSG00000101882	NKAP	-1.36	5.13e-06	1.58e-05
1355	ENSG00000101911	PRPS2	-4.19	2.99e-129	4.24e-127
1356	ENSG00000101935	AMMECR1	-1.3	1.23e-05	3.64e-05
1357	ENSG00000101940	WDR13	2.39	2.5e-16	1.6e-15
1358	ENSG00000101945	SUV39H1	2.23	3.28e-13	1.75e-12
1359	ENSG00000101955	SRPX	1.55	0.000494	0.00121
1360	ENSG00000101966	XIAP	-2.16	2.52e-14	1.44e-13
1361	ENSG00000101972	STAG2	-1.96	3.26e-08	1.23e-07
1362	ENSG00000101986	ABCD1	7.71	2.18e-07	7.64e-07
1363	ENSG00000101997	CCDC22	7.32	4.16e-07	1.43e-06
1364	ENSG00000102024	PLS3	-1.24	7.16e-09	2.84e-08
1365	ENSG00000102030	NAA10	1.14	7.9e-07	2.63e-06
1366	ENSG00000102034	ELF4	3.51	5.92e-38	9.74e-37
1367	ENSG00000102048	ASB9	-2.07	0.00328	0.00709
1368	ENSG00000102057	KCND1	4.7	0.00429	0.00908
1369	ENSG00000102081	FMR1	-3.46	6.11e-76	2.95e-74
1370	ENSG00000102096	PIM2	-989	2.18e-06	6.97e-06
1371	ENSG00000102100	SLC35A2	2.29	3.78e-12	1.9e-11
1372	ENSG00000102103	PQBP1	1.55	1.01e-05	3.02e-05
1373	ENSG00000102119	EMD	3.05	1.5e-33	2.07e-32
1374	ENSG00000102125	TAZ	4.09	3.06e-19	2.32e-18
1375	ENSG00000102144	PGK1	-2.78	7.73e-36	1.16e-34
1376	ENSG00000102158	MAGT1	-3.05	5.63e-37	8.91e-36
1377	ENSG00000102172	SMS	-2.9	5e-89	3.33e-87
1378	ENSG00000102178	UBL4A	2.01	1.61e-16	1.05e-15
1379	ENSG00000102181	CD99L2	3.21	1.2e-12	6.24e-12
1380	ENSG00000102189	EEA1	-3.06	3.24e-19	2.45e-18
1381	ENSG00000102221	JADE3	4.9	5.56e-06	1.71e-05
1382	ENSG00000102225	CDK16	2.86	3.28e-46	7.22e-45
1383	ENSG00000102226	USP11	1.09	1.12e-06	3.67e-06
1384	ENSG00000102241	HTATSF1	-839	0.00194	0.00435
1385	ENSG00000102265	TIMP1	2.27	4.6e-16	2.91e-15
1386	ENSG00000102287	GABRE	2.54	1.77e-05	5.17e-05
1387	ENSG00000102309	PIN4	-2.53	1.1e-15	6.77e-15
1388	ENSG00000102312	PORCN	2.41	1.44e-20	1.16e-19
1389	ENSG00000102316	MAGED2	1.57	1.44e-12	7.42e-12
1390	ENSG00000102317	RBM3	-3.21	6.49e-38	1.06e-36
1391	ENSG00000102390	PBDC1	-2.43	3.13e-30	3.82e-29
1392	ENSG00000102471	NDFIP2	-1.66	6.09e-18	4.29e-17
1393	ENSG00000102531	FNDC3A	1.1	0.00419	0.00889
1394	ENSG00000102572	STK24	5.45	7.73e-33	1.03e-31
1395	ENSG00000102580	DNAJC3	-5.44	5.95e-170	1.58e-167
1396	ENSG00000102595	UGGT2	-0.96	0.00158	0.00361
1397	ENSG00000102606	ARHGEF7	1.24	9.24e-05	0.000247
1398	ENSG00000102710	SUPT20H	1.45	7.57e-05	0.000205
1399	ENSG00000102738	MRPS31	-1.39	1.4e-06	4.55e-06
1400	ENSG00000102753	KPNA3	-1.07	0.000137	0.000358
1401	ENSG00000102763	VWA8	1.61	1.58e-05	4.62e-05
1402	ENSG00000102804	TSC22D1	763	0.000727	0.00173
1403	ENSG00000102858	MGRN1	2.89	2.63e-15	1.59e-14
1404	ENSG00000102870	ZNF629	2.99	2.44e-13	1.31e-12
1405	ENSG00000102871	TRADD	3.82	4.81e-18	3.42e-17
1406	ENSG00000102879	CORO1A	4.06	9.65e-06	2.89e-05
1407	ENSG00000102882	MAPK3	3.57	2.38e-31	3.03e-30
1408	ENSG00000102890	ELMO3	3.63	1.17e-25	1.19e-24
1409	ENSG00000102893	PHKB	-1.25	1.36e-09	5.7e-09
1410	ENSG00000102897	LYRM1	-4.43	2.15e-130	3.09e-128
1411	ENSG00000102898	NUTF2	-2.05	3.2e-18	2.3e-17
1412	ENSG00000102900	NUP93	1.29	1.15e-11	5.57e-11
1413	ENSG00000102901	CENPT	3.91	4.92e-11	2.29e-10
1414	ENSG00000102910	LONP2	-3.15	1.05e-31	1.35e-30
1415	ENSG00000102921	N4BP1	1.73	1.53e-07	5.41e-07
1416	ENSG00000102934	PLLP	2.03	0.00256	0.00564
1417	ENSG00000102977	ACD	4.86	1.29e-24	1.25e-23
1418	ENSG00000102978	POLR2C	2.94	2.77e-29	3.24e-28
1419	ENSG00000102981	PARD6A	3.68	6.63e-06	2.02e-05
1420	ENSG00000102996	MMP15	6.8	1.62e-46	3.63e-45
1421	ENSG00000103005	USB1	2.01	1.09e-19	8.41e-19
1422	ENSG00000103018	CYB5B	-848	6.29e-07	2.11e-06
1423	ENSG00000103021	CCDC113	-2.06	1.28e-11	6.18e-11
1424	ENSG00000103024	NME3	2.17	1.25e-12	6.44e-12
1425	ENSG00000103035	PSMD7	997	0.00459	0.00967
1426	ENSG00000103042	SLC38A7	-1.19	3.24e-06	1.02e-05
1427	ENSG00000103043	VAC14	3.22	6.64e-28	7.31e-27
1428	ENSG00000103044	HAS3	6.7	4.06e-19	3.05e-18
1429	ENSG00000103051	COG4	1.69	1.89e-13	1.02e-12
1430	ENSG00000103061	SLC7A6OS	2.97	9.46e-06	2.83e-05
1431	ENSG00000103064	SLC7A6	1.62	0.000205	0.000526
1432	ENSG00000103066	PLA2G15	5.93	3.03e-14	1.72e-13
1433	ENSG00000103067	ESRP2	4.23	7.3e-22	6.23e-21
1434	ENSG00000103091	WDR59	2.04	3.01e-18	2.16e-17
1435	ENSG00000103111	MON1B	2.21	2.64e-15	1.59e-14
1436	ENSG00000103121	CMC2	795	0.00223	0.00494
1437	ENSG00000103126	AXIN1	3.4	4.59e-27	4.85e-26
1438	ENSG00000103145	HCFC1R1	1.64	2.92e-11	1.38e-10
1439	ENSG00000103148	NPRL3	3.3	6.55e-25	6.41e-24
1440	ENSG00000103152	MPG	4.32	2.69e-22	2.35e-21
1441	ENSG00000103160	HSDL1	1.14	0.00144	0.0033
1442	ENSG00000103168	TAF1C	7.7	7.98e-08	2.89e-07
1443	ENSG00000103174	NAGPA	2.19	1.24e-05	3.69e-05
1444	ENSG00000103197	TSC2	3.35	1.59e-21	1.33e-20
1445	ENSG00000103202	NME4	1.5	2.03e-10	9.01e-10
1446	ENSG00000103222	ABCC1	921	0.00121	0.0028
1447	ENSG00000103227	LMF1	4.22	6.25e-09	2.49e-08
1448	ENSG00000103245	NARFL	3.26	1.61e-14	9.3e-14
1449	ENSG00000103249	CLCN7	8.93	1.18e-09	4.99e-09
1450	ENSG00000103253	HAGHL	2.67	1.4e-09	5.87e-09
1451	ENSG00000103254	FAM173A	8.04	6.23e-08	2.28e-07
1452	ENSG00000103257	SLC7A5	3.84	1.46e-53	4.05e-52
1453	ENSG00000103260	METRN	4.58	6.56e-09	2.61e-08
1454	ENSG00000103264	FBXO31	4.68	5.13e-20	4.03e-19
1455	ENSG00000103266	STUB1	7.1	1.68e-11	8.09e-11
1456	ENSG00000103269	RHBDL1	2.68	0.00187	0.00421
1457	ENSG00000103274	NUBP1	2.63	0.000805	0.00191
1458	ENSG00000103275	UBE2I	1.01	2.11e-05	6.08e-05
1459	ENSG00000103319	EEF2K	1.47	4.02e-06	1.25e-05
1460	ENSG00000103326	CAPN15	2.11	3.41e-16	2.18e-15
1461	ENSG00000103335	PIEZO1	9.23	1.77e-34	2.52e-33
1462	ENSG00000103343	ZNF174	2.56	0.0034	0.00733
1463	ENSG00000103351	CLUAP1	-1.45	6.44e-05	0.000176
1464	ENSG00000103356	EARS2	2.3	4.16e-09	1.68e-08
1465	ENSG00000103479	RBL2	2.71	2.86e-13	1.53e-12
1466	ENSG00000103485	QPRT	6.5	6.59e-06	2.01e-05
1467	ENSG00000103490	PYCARD	2.5	0.000104	0.000276
1468	ENSG00000103494	RPGRIP1L	-1.86	6.11e-07	2.06e-06
1469	ENSG00000103495	MAZ	9.14	6.06e-10	2.61e-09
1470	ENSG00000103502	CDIPT	3.78	4.63e-29	5.36e-28
1471	ENSG00000103507	BCKDK	3.16	1e-29	1.19e-28
1472	ENSG00000103510	KAT8	3.14	4.69e-17	3.14e-16
1473	ENSG00000103540	CCP110	-1.38	0.000102	0.000271
1474	ENSG00000103549	RNF40	10.4	1.32e-12	6.81e-12
1475	ENSG00000103550	KNOP1	-1.12	0.000267	0.000675
1476	ENSG00000103591	AAGAB	-1.49	7.71e-16	4.81e-15
1477	ENSG00000103653	CSK	3.71	5.56e-36	8.39e-35
1478	ENSG00000103657	HERC1	2.12	2e-11	9.57e-11
1479	ENSG00000103707	MTFMT	-5.06	1.94e-147	3.44e-145
1480	ENSG00000103769	RAB11A	-844	1.72e-06	5.56e-06
1481	ENSG00000103852	TTC23	1.38	0.000291	0.000733
1482	ENSG00000103855	CD276	4.2	3.7e-45	7.85e-44
1483	ENSG00000103876	FAH	2.08	8.73e-14	4.82e-13
1484	ENSG00000103932	RPAP1	3.14	7.56e-27	7.94e-26
1485	ENSG00000103966	EHD4	2.56	1.28e-31	1.64e-30
1486	ENSG00000103994	ZNF106	-893	1.5e-05	4.42e-05
1487	ENSG00000104047	DTWD1	-1.4	6.54e-05	0.000178
1488	ENSG00000104064	GABPB1	-1.35	8.8e-06	2.65e-05
1489	ENSG00000104067	TJP1	-2.56	2.09e-36	3.23e-35
1490	ENSG00000104129	DNAJC17	1.48	0.0027	0.00593
1491	ENSG00000104131	EIF3J	-2.6	5.72e-37	9.03e-36
1492	ENSG00000104140	RHOV	2.26	9.93e-06	2.97e-05
1493	ENSG00000104142	VPS18	3.97	1.33e-17	9.21e-17
1494	ENSG00000104205	SGK3	-2.4	3.11e-13	1.66e-12
1495	ENSG00000104218	CSPP1	-2.34	6.61e-09	2.62e-08
1496	ENSG00000104219	ZDHHC2	-4.25	4.48e-87	2.86e-85
1497	ENSG00000104221	BRF2	4.6	2.77e-05	7.91e-05
1498	ENSG00000104228	TRIM35	-1.05	4.22e-05	0.000118
1499	ENSG00000104231	ZFAND1	-1.6	1.58e-15	9.66e-15
1500	ENSG00000104267	CA2	-3.65	1.63e-73	7.39e-72
1501	ENSG00000104320	NBN	-3.24	3.92e-30	4.78e-29
1502	ENSG00000104325	DECR1	-1.57	7.46e-15	4.39e-14
1503	ENSG00000104327	CALB1	-4.1	0.00278	0.00607
1504	ENSG00000104343	UBE2W	-3.84	2.88e-46	6.38e-45
1505	ENSG00000104356	POP1	-864	0.00202	0.00453
1506	ENSG00000104365	IKBKB	2.23	1.03e-09	4.37e-09
1507	ENSG00000104368	PLAT	2.16	4.61e-09	1.85e-08
1508	ENSG00000104369	JPH1	-1.04	0.00246	0.00543
1509	ENSG00000104375	STK3	-816	0.00163	0.00372
1510	ENSG00000104381	GDAP1	-1.68	0.000222	0.000568
1511	ENSG00000104388	RAB2A	-2.14	1.13e-31	1.46e-30
1512	ENSG00000104408	EIF3E	-2.65	3.01e-45	6.39e-44
1513	ENSG00000104412	EMC2	-3.33	3.03e-62	1.07e-60
1514	ENSG00000104413	ESRP1	881	1.59e-06	5.15e-06
1515	ENSG00000104419	NDRG1	2.29	1.78e-30	2.2e-29
1516	ENSG00000104442	ARMC1	-1.13	0.000106	0.000282
1517	ENSG00000104447	TRPS1	-3.58	6.37e-41	1.16e-39
1518	ENSG00000104450	SPAG1	-1.6	1.39e-08	5.39e-08
1519	ENSG00000104472	CHRAC1	-3.56	4.58e-44	9.33e-43
1520	ENSG00000104517	UBR5	1.69	2.38e-13	1.29e-12
1521	ENSG00000104518	GSDMD	3.25	5.32e-19	3.97e-18
1522	ENSG00000104524	PYCR3	2.13	9.53e-13	4.98e-12
1523	ENSG00000104529	EEF1D	6.71	8.66e-66	3.32e-64
1524	ENSG00000104611	SH2D4A	-2.49	9.63e-30	1.15e-28
1525	ENSG00000104635	SLC39A14	1.88	1.04e-12	5.41e-12
1526	ENSG00000104660	LEPROTL1	-1.12	8.64e-07	2.87e-06
1527	ENSG00000104687	GSR	-2.82	2.24e-32	2.95e-31
1528	ENSG00000104691	UBXN8	-2.88	5.24e-14	2.94e-13
1529	ENSG00000104695	PPP2CB	942	0.00301	0.00654
1530	ENSG00000104714	ERICH1	-1.99	5.34e-19	3.99e-18
1531	ENSG00000104723	TUSC3	-1.55	1.2e-11	5.83e-11
1532	ENSG00000104728	ARHGEF10	-4.52	1.61e-20	1.3e-19
1533	ENSG00000104731	KLHDC4	1.69	1.56e-09	6.51e-09
1534	ENSG00000104738	MCM4	-1.86	1.88e-10	8.37e-10
1535	ENSG00000104756	KCTD9	-2.59	2.18e-41	4.05e-40
1536	ENSG00000104763	ASAH1	-1.41	8.81e-15	5.16e-14
1537	ENSG00000104765	BNIP3L	-2.2	3.06e-33	4.17e-32
1538	ENSG00000104774	MAN2B1	4.72	1.67e-23	1.52e-22
1539	ENSG00000104804	TULP2	-3.85	4.92e-07	1.67e-06
1540	ENSG00000104805	NUCB1	2.95	1.07e-35	1.6e-34
1541	ENSG00000104812	GYS1	2.1	3.09e-19	2.34e-18
1542	ENSG00000104823	ECH1	2.41	3.44e-22	2.98e-21
1543	ENSG00000104825	NFKBIB	-1.26	2.58e-08	9.77e-08
1544	ENSG00000104852	SNRNP70	2.24	4.71e-20	3.71e-19
1545	ENSG00000104853	CLPTM1	2.7	7.65e-30	9.18e-29
1546	ENSG00000104856	RELB	4.01	2.45e-25	2.44e-24
1547	ENSG00000104859	CLASRP	3.02	6.76e-20	5.28e-19
1548	ENSG00000104866	PPP1R37	4.57	4.35e-27	4.6e-26
1549	ENSG00000104870	FCGRT	2.07	3.23e-11	1.52e-10
1550	ENSG00000104872	PIH1D1	1.08	8.72e-05	0.000234
1551	ENSG00000104880	ARHGEF18	3.47	0.000224	0.000573
1552	ENSG00000104881	PPP1R13L	2.5	6.01e-21	4.92e-20
1553	ENSG00000104884	ERCC2	2.63	1.24e-21	1.04e-20
1554	ENSG00000104885	DOT1L	4.72	2.1e-21	1.74e-20
1555	ENSG00000104886	PLEKHJ1	2.08	5.76e-14	3.22e-13
1556	ENSG00000104892	KLC3	6.75	1.98e-10	8.78e-10
1557	ENSG00000104897	SF3A2	3.82	3.95e-33	5.36e-32
1558	ENSG00000104899	AMH	5.81	0.000216	0.000553
1559	ENSG00000104904	OAZ1	2.86	1.96e-50	4.96e-49
1560	ENSG00000104907	TRMT1	2.11	1.51e-10	6.77e-10
1561	ENSG00000104915	STX10	1.52	5.47e-11	2.53e-10
1562	ENSG00000104936	DMPK	2.19	4.44e-06	1.38e-05
1563	ENSG00000104946	TBC1D17	2.58	1.26e-15	7.71e-15
1564	ENSG00000104957	CCDC130	1.65	1.79e-05	5.21e-05
1565	ENSG00000104960	PTOV1	6.21	1.6e-12	8.23e-12
1566	ENSG00000104964	AES	9.76	8.01e-12	3.94e-11
1567	ENSG00000104969	SGTA	2.45	2.79e-23	2.53e-22
1568	ENSG00000104973	MED25	3.24	2.25e-17	1.54e-16
1569	ENSG00000104976	SNAPC2	2.97	1.55e-13	8.42e-13
1570	ENSG00000104979	C19orf53	-1.04	7.45e-07	2.49e-06
1571	ENSG00000104980	TIMM44	858	0.00113	0.00264
1572	ENSG00000104983	CCDC61	4.25	1.12e-10	5.05e-10
1573	ENSG00000105011	ASF1B	2.84	1.57e-27	1.69e-26
1574	ENSG00000105048	TNNT1	2.05	8.14e-15	4.78e-14
1575	ENSG00000105058	FAM32A	-1.28	2.25e-08	8.58e-08
1576	ENSG00000105063	PPP6R1	7.64	4.14e-29	4.79e-28
1577	ENSG00000105085	MED26	2.87	0.00096	0.00226
1578	ENSG00000105135	ILVBL	4.83	3.8e-34	5.36e-33
1579	ENSG00000105137	SYDE1	4.37	1.63e-11	7.85e-11
1580	ENSG00000105171	POP4	-1.49	1.24e-12	6.42e-12
1581	ENSG00000105185	PDCD5	-4.34	2.2e-154	4.25e-152
1582	ENSG00000105186	ANKRD27	1.18	3.86e-07	1.32e-06
1583	ENSG00000105202	FBL	1.42	2.43e-10	1.07e-09
1584	ENSG00000105204	DYRK1B	3.66	4.44e-11	2.08e-10
1585	ENSG00000105220	GPI	-3.59	3.23e-37	5.16e-36
1586	ENSG00000105221	AKT2	4.63	1.02e-57	3.17e-56
1587	ENSG00000105223	PLD3	3.17	1.48e-37	2.41e-36
1588	ENSG00000105227	PRX	5.41	5.86e-07	1.98e-06
1589	ENSG00000105229	PIAS4	1.65	6.62e-08	2.42e-07
1590	ENSG00000105245	NUMBL	2.94	8.03e-18	5.62e-17
1591	ENSG00000105248	CCDC94	2.68	2.9e-08	1.09e-07
1592	ENSG00000105254	TBCB	1.06	3.51e-07	1.21e-06
1593	ENSG00000105258	POLR2I	6.05	3.11e-05	8.8e-05
1594	ENSG00000105281	SLC1A5	4.28	1.34e-64	5.02e-63
1595	ENSG00000105287	PRKD2	2.58	9.53e-26	9.7e-25
1596	ENSG00000105290	APLP1	3.02	6.89e-05	0.000187
1597	ENSG00000105298	CACTIN	4.6	1.32e-14	7.67e-14
1598	ENSG00000105321	CCDC9	1.08	0.000641	0.00154
1599	ENSG00000105325	FZR1	3.54	2.01e-31	2.56e-30
1600	ENSG00000105327	BBC3	4.3	3.46e-09	1.4e-08
1601	ENSG00000105329	TGFB1	7.11	3.65e-74	1.7e-72
1602	ENSG00000105339	DENND3	2.63	4.9e-20	3.86e-19
1603	ENSG00000105341	DMAC2	1.26	1.02e-08	3.98e-08
1604	ENSG00000105355	PLIN3	4.03	1.14e-44	2.36e-43
1605	ENSG00000105364	MRPL4	4.47	1.76e-33	2.41e-32
1606	ENSG00000105372	RPS19	-0.74	0.0016	0.00365
1607	ENSG00000105373	NOP53	5.12	3.36e-91	2.3e-89
1608	ENSG00000105376	ICAM5	6.94	1.6e-06	5.19e-06
1609	ENSG00000105379	ETFB	5.06	4.44e-11	2.07e-10
1610	ENSG00000105388	CEACAM5	-7.11	5.32e-05	0.000147
1611	ENSG00000105393	BABAM1	2.6	3.6e-11	1.69e-10
1612	ENSG00000105397	TYK2	3.67	3.47e-38	5.74e-37
1613	ENSG00000105401	CDC37	2.85	1.32e-40	2.37e-39
1614	ENSG00000105402	NAPA	5.24	6.99e-12	3.45e-11
1615	ENSG00000105404	RABAC1	7.4	7.19e-07	2.41e-06
1616	ENSG00000105419	MEIS3	6.15	5.59e-05	0.000154
1617	ENSG00000105426	PTPRS	4.53	5.98e-19	4.45e-18
1618	ENSG00000105429	MEGF8	2.67	1.41e-19	1.09e-18
1619	ENSG00000105438	KDELR1	2.64	1.19e-46	2.69e-45
1620	ENSG00000105443	CYTH2	3.24	1.85e-28	2.08e-27
1621	ENSG00000105447	GRWD1	1.21	1.01e-06	3.31e-06
1622	ENSG00000105464	GRIN2D	4.68	6.54e-24	6.1e-23
1623	ENSG00000105472	CLEC11A	7.32	9.82e-07	3.24e-06
1624	ENSG00000105483	CARD8	-1.61	4.16e-08	1.55e-07
1625	ENSG00000105486	LIG1	1.85	6.55e-11	3.01e-10
1626	ENSG00000105516	DBP	5.77	4.42e-25	4.36e-24
1627	ENSG00000105518	TMEM205	4.07	7.82e-10	3.34e-09
1628	ENSG00000105520	PLPPR2	3.28	1.26e-06	4.14e-06
1629	ENSG00000105523	FAM83E	4.87	0.00296	0.00644
1630	ENSG00000105538	RASIP1	2.26	1.39e-19	1.07e-18
1631	ENSG00000105552	BCAT2	1.48	3.89e-11	1.83e-10
1632	ENSG00000105556	MIER2	7.42	2.72e-07	9.47e-07
1633	ENSG00000105568	PPP2R1A	4.87	2.03e-85	1.24e-83
1634	ENSG00000105576	TNPO2	-567	0.00422	0.00894
1635	ENSG00000105607	GCDH	1.54	2.04e-06	6.55e-06
1636	ENSG00000105612	DNASE2	2.7	3.95e-15	2.36e-14
1637	ENSG00000105613	MAST1	2.26	4.18e-05	0.000117
1638	ENSG00000105617	LENG1	2.26	5.04e-08	1.87e-07
1639	ENSG00000105618	PRPF31	2.17	1.16e-14	6.73e-14
1640	ENSG00000105619	TFPT	3.84	8.3e-15	4.87e-14
1641	ENSG00000105640	RPL18A	7.87	9.98e-153	1.87e-150
1642	ENSG00000105643	ARRDC2	3.2	8.43e-10	3.59e-09
1643	ENSG00000105649	RAB3A	4.77	0.00375	0.00804
1644	ENSG00000105655	ISYNA1	3.03	1.73e-08	6.68e-08
1645	ENSG00000105656	ELL	2.54	3.12e-09	1.27e-08
1646	ENSG00000105662	CRTC1	3.29	2.26e-08	8.62e-08
1647	ENSG00000105669	COPE	3.38	2.39e-36	3.68e-35
1648	ENSG00000105671	DDX49	1.67	8.07e-11	3.69e-10
1649	ENSG00000105676	ARMC6	3.13	3.39e-12	1.7e-11
1650	ENSG00000105677	TMEM147	3.36	2.71e-32	3.56e-31
1651	ENSG00000105696	TMEM59L	5.93	0.000113	0.000298
1652	ENSG00000105698	USF2	2.35	3.83e-28	4.25e-27
1653	ENSG00000105699	LSR	3.08	2.42e-33	3.31e-32
1654	ENSG00000105700	KXD1	10.1	3.61e-12	1.81e-11
1655	ENSG00000105701	FKBP8	5.83	7.84e-100	6.44e-98
1656	ENSG00000105722	ERF	5.11	1.96e-38	3.29e-37
1657	ENSG00000105723	GSK3A	3.67	5.93e-29	6.83e-28
1658	ENSG00000105726	ATP13A1	4.38	5.54e-27	5.84e-26
1659	ENSG00000105732	ZNF574	2.91	3.59e-15	2.15e-14
1660	ENSG00000105738	SIPA1L3	1.38	5.74e-09	2.29e-08
1661	ENSG00000105755	ETHE1	3.72	1.4e-23	1.29e-22
1662	ENSG00000105771	SMG9	2.54	3.86e-13	2.06e-12
1663	ENSG00000105778	AVL9	1.71	1.84e-07	6.48e-07
1664	ENSG00000105784	RUNDC3B	-3.09	1.32e-06	4.3e-06
1665	ENSG00000105819	PMPCB	-1.55	1.66e-16	1.08e-15
1666	ENSG00000105821	DNAJC2	-2.66	3.73e-23	3.37e-22
1667	ENSG00000105829	BET1	-1.07	9.19e-05	0.000246
1668	ENSG00000105835	NAMPT	-2.02	2.55e-24	2.43e-23
1669	ENSG00000105849	TWISTNB	-3.77	4.43e-41	8.12e-40
1670	ENSG00000105851	PIK3CG	-3.62	7.7e-08	2.8e-07
1671	ENSG00000105854	PON2	-2.01	5.68e-17	3.79e-16
1672	ENSG00000105855	ITGB8	-2.65	4.5e-05	0.000125
1673	ENSG00000105856	HBP1	3.21	5.92e-07	2e-06
1674	ENSG00000105865	DUS4L	-1.11	0.00162	0.0037
1675	ENSG00000105875	WDR91	2.44	4.37e-05	0.000122
1676	ENSG00000105879	CBLL1	1.1	0.00042	0.00104
1677	ENSG00000105894	PTN	-3.91	1.15e-07	4.11e-07
1678	ENSG00000105926	MPP6	-2.92	3.78e-24	3.57e-23
1679	ENSG00000105939	ZC3HAV1	-3.16	2.56e-49	6.27e-48
1680	ENSG00000105953	OGDH	2.55	3.61e-37	5.75e-36
1681	ENSG00000105963	ADAP1	4.3	8.16e-21	6.65e-20
1682	ENSG00000105968	H2AFV	-2.98	3.57e-84	2.11e-82
1683	ENSG00000105971	CAV2	-2.2	2.2e-45	4.7e-44
1684	ENSG00000105974	CAV1	-1.64	7.71e-11	3.53e-10
1685	ENSG00000105976	MET	1.81	7.67e-18	5.37e-17
1686	ENSG00000105988	NHP2P1	-5.01	3.5e-05	9.85e-05
1687	ENSG00000105993	DNAJB6	-0.81	8.34e-05	0.000224
1688	ENSG00000106003	LFNG	5.18	1.83e-06	5.91e-06
1689	ENSG00000106009	BRAT1	3.41	7.06e-22	6.03e-21
1690	ENSG00000106025	TSPAN12	-2.47	1.58e-10	7.09e-10
1691	ENSG00000106028	SSBP1	-2.63	1.03e-27	1.12e-26
1692	ENSG00000106049	HIBADH	-747	0.000639	0.00154
1693	ENSG00000106052	TAX1BP1	-1.86	7.17e-13	3.76e-12
1694	ENSG00000106077	ABHD11	809	0.00323	0.00699
1695	ENSG00000106089	STX1A	2.93	9.93e-06	2.97e-05
1696	ENSG00000106144	CASP2	-3.46	1.71e-74	8e-73
1697	ENSG00000106153	CHCHD2	-1.98	6.9e-28	7.58e-27
1698	ENSG00000106245	BUD31	2.65	1.09e-14	6.33e-14
1699	ENSG00000106246	PTCD1	3.26	0.000553	0.00134
1700	ENSG00000106258	CYP3A5	-5.95	1.65e-12	8.46e-12
1701	ENSG00000106263	EIF3B	1.84	2.5e-24	2.37e-23
1702	ENSG00000106266	SNX8	1.6	3.34e-08	1.25e-07
1703	ENSG00000106290	TAF6	5.2	2.68e-30	3.29e-29
1704	ENSG00000106305	AIMP2	3.94	7.34e-15	4.33e-14
1705	ENSG00000106330	MOSPD3	1.95	5.74e-07	1.94e-06
1706	ENSG00000106333	PCOLCE	1.89	0.00045	0.00111
1707	ENSG00000106344	RBM28	-1.68	2.59e-14	1.48e-13
1708	ENSG00000106348	IMPDH1	3	6.91e-32	9e-31
1709	ENSG00000106355	LSM5	-2.36	1.44e-45	3.11e-44
1710	ENSG00000106366	SERPINE1	4.69	5.14e-96	3.85e-94
1711	ENSG00000106367	AP1S1	1.82	9.72e-17	6.38e-16
1712	ENSG00000106397	PLOD3	3.08	8.66e-34	1.2e-32
1713	ENSG00000106399	RPA3	-2.83	2.24e-68	8.99e-67
1714	ENSG00000106400	ZNHIT1	-738	0.000171	0.000442
1715	ENSG00000106443	PHF14	-1.9	1.36e-09	5.71e-09
1716	ENSG00000106462	EZH2	-1.21	7.7e-07	2.57e-06
1717	ENSG00000106479	ZNF862	2.39	0.0037	0.00793
1718	ENSG00000106484	MEST	3	3.35e-07	1.16e-06
1719	ENSG00000106536	POU6F2	-1.18	0.00311	0.00674
1720	ENSG00000106541	AGR2	-4.1	4.86e-05	0.000135
1721	ENSG00000106546	AHR	-1.66	0.000141	0.000368
1722	ENSG00000106554	CHCHD3	-2.84	9.59e-62	3.32e-60
1723	ENSG00000106571	GLI3	4.89	0.00256	0.00564
1724	ENSG00000106588	PSMA2	-3.69	1.77e-28	1.99e-27
1725	ENSG00000106591	MRPL32	-2.62	1.16e-48	2.79e-47
1726	ENSG00000106605	BLVRA	-2.2	8.21e-29	9.41e-28
1727	ENSG00000106608	URGCP	2.39	6.68e-14	3.72e-13
1728	ENSG00000106609	TMEM248	0.92	0.000106	0.000281
1729	ENSG00000106615	RHEB	1.27	2.93e-08	1.11e-07
1730	ENSG00000106628	POLD2	1.85	4.04e-17	2.72e-16
1731	ENSG00000106635	BCL7B	2.33	1.07e-13	5.88e-13
1732	ENSG00000106636	YKT6	881	6.16e-07	2.07e-06
1733	ENSG00000106638	TBL2	1.37	6.74e-07	2.26e-06
1734	ENSG00000106665	CLIP2	6.09	5.56e-16	3.5e-15
1735	ENSG00000106683	LIMK1	5.65	5.46e-12	2.71e-11
1736	ENSG00000106686	SPATA6L	-2	0.00113	0.00264
1737	ENSG00000106701	FSD1L	-2.23	0.000108	0.000288
1738	ENSG00000106733	NMRK1	-1.12	8.94e-07	2.96e-06
1739	ENSG00000106771	TMEM245	1.25	1.87e-06	6.02e-06
1740	ENSG00000106785	TRIM14	1.01	5.16e-05	0.000143
1741	ENSG00000106803	SEC61B	-2.62	2.37e-56	7.09e-55
1742	ENSG00000106809	OGN	-7.11	5.32e-05	0.000147
1743	ENSG00000106823	ECM2	-4.89	0.00372	0.00797
1744	ENSG00000106853	PTGR1	-2.16	2.36e-25	2.36e-24
1745	ENSG00000106868	SUSD1	1.22	0.000489	0.0012
1746	ENSG00000106948	AKNA	3.11	2.51e-06	7.97e-06
1747	ENSG00000106976	DNM1	1.54	6.72e-08	2.46e-07
1748	ENSG00000106991	ENG	3.46	5.42e-20	4.26e-19
1749	ENSG00000106992	AK1	-1.88	1.72e-07	6.06e-07
1750	ENSG00000106993	CDC37L1	-1.84	1.57e-10	7.02e-10
1751	ENSG00000107020	PLGRKT	-3.15	6.43e-52	1.7e-50
1752	ENSG00000107021	TBC1D13	2.38	2.57e-14	1.47e-13
1753	ENSG00000107036	RIC1	2.58	1.3e-06	4.26e-06
1754	ENSG00000107140	TESK1	9.47	1.06e-10	4.79e-10
1755	ENSG00000107175	CREB3	1.65	3.23e-10	1.41e-09
1756	ENSG00000107185	RGP1	2.55	3.65e-17	2.46e-16
1757	ENSG00000107262	BAG1	-2.06	8.92e-17	5.88e-16
1758	ENSG00000107263	RAPGEF1	2.29	3.6e-18	2.58e-17
1759	ENSG00000107281	NPDC1	5.65	0.000279	0.000703
1760	ENSG00000107282	APBA1	-2.35	0.00393	0.00839
1761	ENSG00000107331	ABCA2	5.95	1.56e-30	1.94e-29
1762	ENSG00000107338	SHB	4.34	3.83e-14	2.16e-13
1763	ENSG00000107372	ZFAND5	652	0.000676	0.00162
1764	ENSG00000107404	DVL1	6.33	5.43e-52	1.44e-50
1765	ENSG00000107485	GATA3	-1.13	0.00225	0.00499
1766	ENSG00000107537	PHYH	-3.3	2.86e-36	4.39e-35
1767	ENSG00000107554	DNMBP	3.4	4.38e-13	2.33e-12
1768	ENSG00000107581	EIF3A	-728	0.00243	0.00536
1769	ENSG00000107625	DDX50	-677	0.00283	0.00618
1770	ENSG00000107651	SEC23IP	-2.44	2.25e-26	2.33e-25
1771	ENSG00000107672	NSMCE4A	3.35	2.33e-10	1.03e-09
1772	ENSG00000107679	PLEKHA1	-0.76	0.0027	0.00591
1773	ENSG00000107738	VSIR	2.23	1.55e-11	7.45e-11
1774	ENSG00000107745	MICU1	-978	2.4e-07	8.36e-07
1775	ENSG00000107796	ACTA2	7.16	1.61e-06	5.19e-06
1776	ENSG00000107798	LIPA	-0.54	0.00123	0.00285
1777	ENSG00000107815	TWNK	1.23	0.000104	0.000276
1778	ENSG00000107816	LZTS2	7.42	9.81e-13	5.12e-12
1779	ENSG00000107821	KAZALD1	3.47	9.22e-08	3.32e-07
1780	ENSG00000107829	FBXW4	3.05	4.23e-17	2.84e-16
1781	ENSG00000107833	NPM3	1.95	7.24e-18	5.08e-17
1782	ENSG00000107854	TNKS2	1.8	8.45e-09	3.33e-08
1783	ENSG00000107862	GBF1	2.65	5.57e-24	5.22e-23
1784	ENSG00000107872	FBXL15	2.9	1.6e-13	8.7e-13
1785	ENSG00000107874	CUEDC2	1.52	1.95e-10	8.66e-10
1786	ENSG00000107882	SUFU	3.91	3.16e-17	2.14e-16
1787	ENSG00000107890	ANKRD26	-4.34	6.34e-16	3.97e-15
1788	ENSG00000107897	ACBD5	-1.27	0.000342	0.000853
1789	ENSG00000107929	LARP4B	-3.81	4.69e-117	5.47e-115
1790	ENSG00000107937	GTPBP4	-1.41	1.7e-09	7.06e-09
1791	ENSG00000107949	BCCIP	-1.72	7.63e-22	6.5e-21
1792	ENSG00000107951	MTPAP	-6.15	4.08e-200	1.71e-197
1793	ENSG00000107957	SH3PXD2A	4.17	3.91e-58	1.23e-56
1794	ENSG00000107959	PITRM1	1.71	3.44e-13	1.84e-12
1795	ENSG00000107984	DKK1	2.46	3.63e-21	2.99e-20
1796	ENSG00000108010	GLRX3	-2.73	1.73e-51	4.51e-50
1797	ENSG00000108055	SMC3	-3.7	2.58e-40	4.57e-39
1798	ENSG00000108061	SHOC2	-3.38	4.52e-48	1.06e-46
1799	ENSG00000108064	TFAM	-2.33	1.02e-26	1.06e-25
1800	ENSG00000108091	CCDC6	-1.86	2.96e-12	1.49e-11
1801	ENSG00000108100	CCNY	1.11	2.82e-06	8.91e-06
1802	ENSG00000108106	UBE2S	4.76	1.1e-45	2.38e-44
1803	ENSG00000108107	RPL28	1.13	1.78e-05	5.2e-05
1804	ENSG00000108175	ZMIZ1	1.85	3.02e-09	1.23e-08
1805	ENSG00000108176	DNAJC12	-1.72	0.00141	0.00324
1806	ENSG00000108179	PPIF	2.42	1.21e-21	1.02e-20
1807	ENSG00000108187	PBLD	-2.32	3.67e-07	1.26e-06
1808	ENSG00000108219	TSPAN14	1.8	4.35e-16	2.76e-15
1809	ENSG00000108256	NUFIP2	991	9.44e-06	2.83e-05
1810	ENSG00000108262	GIT1	2.51	3.02e-27	3.2e-26
1811	ENSG00000108298	RPL19	-1.92	4.3e-31	5.4e-30
1812	ENSG00000108312	UBTF	2.18	1.5e-16	9.75e-16
1813	ENSG00000108342	CSF3	7.29	3.97e-07	1.36e-06
1814	ENSG00000108344	PSMD3	2.66	4.52e-30	5.49e-29
1815	ENSG00000108349	CASC3	1.55	5.42e-13	2.86e-12
1816	ENSG00000108352	RAPGEFL1	3.02	1.07e-18	7.87e-18
1817	ENSG00000108370	RGS9	-4.31	1.12e-25	1.14e-24
1818	ENSG00000108379	WNT3	-1.07	0.000281	0.000709
1819	ENSG00000108384	RAD51C	-3.13	1.37e-42	2.64e-41
1820	ENSG00000108389	MTMR4	1.26	7.4e-07	2.47e-06
1821	ENSG00000108423	TUBD1	-1.81	2e-12	1.02e-11
1822	ENSG00000108424	KPNB1	-4.16	1.84e-124	2.37e-122
1823	ENSG00000108439	PNPO	1.9	9.53e-07	3.15e-06
1824	ENSG00000108465	CDK5RAP3	6.05	7.4e-05	0.0002
1825	ENSG00000108468	CBX1	-1.68	8.43e-16	5.25e-15
1826	ENSG00000108469	RECQL5	3.06	1.53e-15	9.32e-15
1827	ENSG00000108479	GALK1	3.35	7.42e-15	4.37e-14
1828	ENSG00000108506	INTS2	-2.45	4.46e-26	4.58e-25
1829	ENSG00000108509	CAMTA2	4.85	4.62e-17	3.1e-16
1830	ENSG00000108515	ENO3	2.17	0.00338	0.0073
1831	ENSG00000108518	PFN1	4.23	1.82e-100	1.52e-98
1832	ENSG00000108523	RNF167	2.16	2.32e-21	1.92e-20
1833	ENSG00000108528	SLC25A11	2.32	1.53e-15	9.34e-15
1834	ENSG00000108557	RAI1	4.35	1.17e-14	6.82e-14
1835	ENSG00000108561	C1QBP	3.12	6.5e-24	6.07e-23
1836	ENSG00000108582	CPD	941	0.000127	0.000333
1837	ENSG00000108587	GOSR1	-877	3.52e-05	9.89e-05
1838	ENSG00000108591	DRG2	3.68	6.54e-18	4.61e-17
1839	ENSG00000108592	FTSJ3	1.3	8.99e-07	2.98e-06
1840	ENSG00000108602	ALDH3A1	4.69	2.34e-122	2.88e-120
1841	ENSG00000108604	SMARCD2	2.95	3.64e-21	3e-20
1842	ENSG00000108622	ICAM2	5.67	0.000104	0.000277
1843	ENSG00000108639	SYNGR2	2.6	6.29e-29	7.23e-28
1844	ENSG00000108654	DDX5	447	0.00364	0.00782
1845	ENSG00000108666	C17orf75	-1.84	3.32e-11	1.56e-10
1846	ENSG00000108669	CYTH1	1.87	5.1e-08	1.89e-07
1847	ENSG00000108671	PSMD11	-5.53	1.14e-108	1.12e-106
1848	ENSG00000108679	LGALS3BP	3.02	1.14e-29	1.35e-28
1849	ENSG00000108733	PEX12	3.49	0.00216	0.0048
1850	ENSG00000108771	DHX58	2.43	4.74e-07	1.61e-06
1851	ENSG00000108773	KAT2A	5.16	1.54e-28	1.74e-27
1852	ENSG00000108774	RAB5C	1.57	2.77e-08	1.05e-07
1853	ENSG00000108784	NAGLU	6.19	6.99e-16	4.38e-15
1854	ENSG00000108785	HSD17B1P1	5.51	0.000472	0.00116
1855	ENSG00000108786	HSD17B1	1.82	0.00269	0.00591
1856	ENSG00000108788	MLX	1.6	6.24e-11	2.87e-10
1857	ENSG00000108797	CNTNAP1	4.4	1.34e-06	4.38e-06
1858	ENSG00000108799	EZH1	2.26	1.54e-09	6.42e-09
1859	ENSG00000108819	PPP1R9B	4.17	8.67e-41	1.56e-39
1860	ENSG00000108821	COL1A1	2.47	1.96e-05	5.68e-05
1861	ENSG00000108828	VAT1	2.09	1.47e-23	1.35e-22
1862	ENSG00000108829	LRRC59	4.01	1.97e-38	3.3e-37
1863	ENSG00000108840	HDAC5	4.37	1.11e-26	1.16e-25
1864	ENSG00000108846	ABCC3	2.2	4.94e-11	2.3e-10
1865	ENSG00000108848	LUC7L3	-2.91	5.2e-41	9.49e-40
1866	ENSG00000108852	MPP2	2.65	0.000625	0.0015
1867	ENSG00000108854	SMURF2	-2.46	1.47e-31	1.88e-30
1868	ENSG00000108883	EFTUD2	2.38	1.45e-31	1.86e-30
1869	ENSG00000108946	PRKAR1A	-1.25	5.2e-10	2.25e-09
1870	ENSG00000108953	YWHAE	-6.84	4.42e-301	6.22e-298
1871	ENSG00000108958	AC130689.1	-4.28	9.09e-05	0.000244
1872	ENSG00000108960	MMD	-4	2.17e-108	2.11e-106
1873	ENSG00000108963	DPH1	5.28	1.8e-09	7.47e-09
1874	ENSG00000108984	MAP2K6	-3.99	3.53e-07	1.22e-06
1875	ENSG00000109046	WSB1	-1.33	1.71e-06	5.52e-06
1876	ENSG00000109062	SLC9A3R1	3.25	1.17e-38	1.97e-37
1877	ENSG00000109065	NAT9	1.16	0.000267	0.000676
1878	ENSG00000109066	TMEM104	2.83	9.15e-12	4.48e-11
1879	ENSG00000109079	TNFAIP1	2.56	4.25e-18	3.03e-17
1880	ENSG00000109084	TMEM97	-2.61	1.46e-29	1.72e-28
1881	ENSG00000109089	CDR2L	-858	4.35e-05	0.000121
1882	ENSG00000109103	UNC119	1.53	1.07e-09	4.54e-09
1883	ENSG00000109107	ALDOC	8.81	2.62e-17	1.78e-16
1884	ENSG00000109111	SUPT6H	978	6.88e-06	2.1e-05
1885	ENSG00000109113	RAB34	1.27	1.75e-10	7.82e-10
1886	ENSG00000109118	PHF12	1.19	1.83e-05	5.34e-05
1887	ENSG00000109133	TMEM33	-3.32	6.08e-84	3.54e-82
1888	ENSG00000109180	OCIAD1	-1.53	3.6e-18	2.58e-17
1889	ENSG00000109184	DCUN1D4	-2.22	1.29e-22	1.14e-21
1890	ENSG00000109220	CHIC2	-2.53	1.45e-16	9.43e-16
1891	ENSG00000109255	NMU	-4.07	1.86e-71	8.09e-70
1892	ENSG00000109265	KIAA1211	4.29	8.89e-05	0.000239
1893	ENSG00000109270	LAMTOR3	-2.73	2.91e-23	2.64e-22
1894	ENSG00000109332	UBE2D3	-1.59	5.3e-17	3.54e-16
1895	ENSG00000109339	MAPK10	-2.32	1.32e-12	6.82e-12
1896	ENSG00000109381	ELF2	-1.56	1.53e-09	6.39e-09
1897	ENSG00000109390	NDUFC1	-3.3	6.85e-59	2.2e-57
1898	ENSG00000109436	TBC1D9	1.37	0.00215	0.00479
1899	ENSG00000109472	CPE	-1.52	7.11e-09	2.82e-08
1900	ENSG00000109475	RPL34	-3.4	2.17e-49	5.33e-48
1901	ENSG00000109501	WFS1	4.48	1.36e-11	6.57e-11
1902	ENSG00000109511	ANXA10	-3.59	3.98e-22	3.44e-21
1903	ENSG00000109519	GRPEL1	-1.24	1.1e-10	5e-10
1904	ENSG00000109534	GAR1	-1.24	3.99e-06	1.24e-05
1905	ENSG00000109536	FRG1	-3.59	1.95e-77	9.81e-76
1906	ENSG00000109576	AADAT	-1.94	5.29e-11	2.45e-10
1907	ENSG00000109586	GALNT7	-1.63	3.78e-07	1.3e-06
1908	ENSG00000109654	TRIM2	-3.61	5.69e-33	7.67e-32
1909	ENSG00000109670	FBXW7	-1.97	8.19e-12	4.02e-11
1910	ENSG00000109685	NSD2	0.61	0.00034	0.00085
1911	ENSG00000109686	SH3D19	-2.08	6.23e-16	3.9e-15
1912	ENSG00000109689	STIM2	-2.06	2.35e-09	9.64e-09
1913	ENSG00000109736	MFSD10	2.36	2.76e-17	1.88e-16
1914	ENSG00000109787	KLF3	1.34	4.32e-06	1.34e-05
1915	ENSG00000109814	UGDH	-4.29	6.83e-88	4.45e-86
1916	ENSG00000109854	HTATIP2	-1.59	7.69e-22	6.55e-21
1917	ENSG00000109861	CTSC	-1.45	8.86e-12	4.34e-11
1918	ENSG00000109881	CCDC34	-5.02	1.66e-92	1.17e-90
1919	ENSG00000109919	MTCH2	-548	0.00123	0.00284
1920	ENSG00000110011	DNAJC4	4.89	1.23e-27	1.33e-26
1921	ENSG00000110013	SIAE	1.31	0.000854	0.00202
1922	ENSG00000110046	ATG2A	4.61	1.09e-24	1.06e-23
1923	ENSG00000110047	EHD1	3.74	1.47e-37	2.38e-36
1924	ENSG00000110048	OSBP	1.77	5.96e-15	3.53e-14
1925	ENSG00000110057	UNC93B1	4.3	1.77e-42	3.41e-41
1926	ENSG00000110060	PUS3	-1.54	1.88e-05	5.47e-05
1927	ENSG00000110063	DCPS	3.33	3.76e-14	2.13e-13
1928	ENSG00000110074	FOXRED1	2.24	3.93e-10	1.71e-09
1929	ENSG00000110075	PPP6R3	-2.33	7.04e-17	4.67e-16
1930	ENSG00000110080	ST3GAL4	2.61	1.82e-13	9.85e-13
1931	ENSG00000110090	CPT1A	-3.43	6.63e-54	1.86e-52
1932	ENSG00000110092	CCND1	1.76	2.19e-19	1.67e-18
1933	ENSG00000110104	CCDC86	8.63	1.48e-09	6.18e-09
1934	ENSG00000110107	PRPF19	2.87	2.57e-43	5.09e-42
1935	ENSG00000110108	TMEM109	2.29	3.05e-24	2.89e-23
1936	ENSG00000110171	TRIM3	3.76	4.11e-06	1.28e-05
1937	ENSG00000110172	CHORDC1	-2.53	6.13e-43	1.2e-41
1938	ENSG00000110200	ANAPC15	1.81	0.000139	0.000364
1939	ENSG00000110237	ARHGEF17	5.56	1.68e-21	1.4e-20
1940	ENSG00000110315	RNF141	-837	0.00347	0.00749
1941	ENSG00000110318	CEP126	-2.93	1.31e-09	5.52e-09
1942	ENSG00000110321	EIF4G2	-549	0.000223	0.000569
1943	ENSG00000110328	GALNT18	1.54	3.6e-08	1.35e-07
1944	ENSG00000110330	BIRC2	875	0.00466	0.00982
1945	ENSG00000110344	UBE4A	-1.12	8.56e-06	2.58e-05
1946	ENSG00000110367	DDX6	-6.26	3.16e-246	2.22e-243
1947	ENSG00000110395	CBL	1.53	2.1e-06	6.72e-06
1948	ENSG00000110400	NECTIN1	3.54	3.88e-45	8.2e-44
1949	ENSG00000110422	HIPK3	-2.22	3e-20	2.38e-19
1950	ENSG00000110427	KIAA1549L	3.1	1.07e-08	4.18e-08
1951	ENSG00000110429	FBXO3	-3.57	1.82e-55	5.32e-54
1952	ENSG00000110435	PDHX	-1.17	3.62e-07	1.25e-06
1953	ENSG00000110442	COMMD9	-1.18	2.9e-07	1.01e-06
1954	ENSG00000110446	SLC15A3	7.57	3.32e-07	1.15e-06
1955	ENSG00000110455	ACCS	2.01	0.00151	0.00346
1956	ENSG00000110492	MDK	698	0.000338	0.000844
1957	ENSG00000110497	AMBRA1	3.57	3.72e-18	2.66e-17
1958	ENSG00000110514	MADD	3.62	2.57e-25	2.56e-24
1959	ENSG00000110619	CARS	1.3	3.52e-07	1.21e-06
1960	ENSG00000110628	SLC22A18	3.04	2.33e-07	8.14e-07
1961	ENSG00000110651	CD81	5.02	5.41e-59	1.75e-57
1962	ENSG00000110660	SLC35F2	-4.06	1e-76	4.92e-75
1963	ENSG00000110696	C11orf58	-2.89	1.45e-55	4.23e-54
1964	ENSG00000110697	PITPNM1	6.09	4.82e-79	2.54e-77
1965	ENSG00000110700	RPS13	-1.13	1.58e-11	7.59e-11
1966	ENSG00000110711	AIP	2.32	5.64e-23	5.05e-22
1967	ENSG00000110717	NDUFS8	1.13	0.00109	0.00255
1968	ENSG00000110719	TCIRG1	4.37	6.3e-32	8.21e-31
1969	ENSG00000110721	CHKA	2.88	2.77e-17	1.88e-16
1970	ENSG00000110723	EXPH5	-2.25	4.24e-11	1.98e-10
1971	ENSG00000110801	PSMD9	3.2	3.41e-06	1.07e-05
1972	ENSG00000110811	P3H3	7.9	9.58e-08	3.45e-07
1973	ENSG00000110844	PRPF40B	5.14	0.000532	0.00129
1974	ENSG00000110851	PRDM4	2.64	1.49e-10	6.68e-10
1975	ENSG00000110852	CLEC2B	-1.53	9.67e-07	3.19e-06
1976	ENSG00000110871	COQ5	-0.81	0.000292	0.000736
1977	ENSG00000110880	CORO1C	-817	2.41e-06	7.67e-06
1978	ENSG00000110881	ASIC1	3.83	4.29e-11	2.01e-10
1979	ENSG00000110911	SLC11A2	1.3	3.38e-06	1.06e-05
1980	ENSG00000110921	MVK	2.96	4.48e-25	4.41e-24
1981	ENSG00000110925	CSRNP2	3.17	3.29e-09	1.34e-08
1982	ENSG00000110955	ATP5F1B	2.36	1.66e-43	3.3e-42
1983	ENSG00000110958	PTGES3	-1.81	3.64e-33	4.95e-32
1984	ENSG00000111011	RSRC2	-3.11	4.32e-41	7.93e-40
1985	ENSG00000111012	CYP27B1	1.77	5.05e-05	0.00014
1986	ENSG00000111057	KRT18	4.41	6.54e-109	6.51e-107
1987	ENSG00000111077	TNS2	3.82	1.12e-07	4e-07
1988	ENSG00000111110	PPM1H	-1.68	3.29e-07	1.14e-06
1989	ENSG00000111142	METAP2	-3.52	3.52e-65	1.33e-63
1990	ENSG00000111144	LTA4H	1.12	3.92e-08	1.46e-07
1991	ENSG00000111145	ELK3	1.84	3.17e-10	1.39e-09
1992	ENSG00000111181	SLC6A12	5.74	0.000235	0.0006
1993	ENSG00000111186	WNT5B	8.24	2.26e-08	8.61e-08
1994	ENSG00000111196	MAGOHB	-3.83	3.92e-63	1.41e-61
1995	ENSG00000111199	TRPV4	4.51	0.00269	0.0059
1996	ENSG00000111206	FOXM1	5.26	2.39e-41	4.42e-40
1997	ENSG00000111231	GPN3	-1.96	2.99e-15	1.8e-14
1998	ENSG00000111237	VPS29	-2.31	5.99e-33	8.06e-32
1999	ENSG00000111247	RAD51AP1	-3.56	2.66e-47	6.08e-46
[truncated: 7,371 more rows]
